# Supplementary material for: Transcriptome analysis reveals differential immune related genes expression in bovine viral diarrhea virus-2 infected goat peripheral blood mononuclear cells (PBMCs)
Source: BMC Genomics. 2019 Jun 21;20:516. doi: 10.1186/s12864-019-5830-y (PMC6588900; doi:10.1186/s12864-019-5830-y)
Supplement: Supplementary file 1 — Table S1. Differentially expressed genes between mock and BVDV-2 infected samples at 12hpi. (XLS 111 kb) [file 12864_2019_5830_MOESM1_ESM.xls]

## Sheet: 2_vs_N.DEG
gene_id	locus	log2(sample_2/sample_1)	p_value	type	func_anno
NC_030834.1_gene174	NC_030834.1:24578373-24656345	-3.60748	5e-05	down	PREDICTED: macrophage scavenger receptor types I and II isoform X2
NC_030825.1_gene869	NC_030825.1:53040072-53053603	-3.31238	0.0006	down	PREDICTED: intermediate conductance calcium-activated potassium channel protein 4 isoform X2
NC_030826.1_gene150	NC_030826.1:13825768-13875345	-3.08089	0.03405	down	PREDICTED: WAP four-disulfide core domain protein 3 isoform X5
NC_030831.1_gene208	NC_030831.1:39230749-39368550	-3.05131	0.0011	down	PREDICTED: band 4.1-like protein 3 isoform X1
NC_030809.1_gene90	NC_030809.1:5770490-5773472	-3.03003	0.02085	down	PREDICTED: complement C1q subcomponent subunit A
NC_030812.1_gene428	NC_030812.1:43897028-43902170	-3.02897	0.0218	down	lysozyme
NC_030826.1_gene1437	NC_030826.1:60634502-60700878	-2.99389	0.0048	down	PREDICTED: ATP-binding cassette sub-family A member 6 isoform X1
NC_030817.1_gene1136	NC_030817.1:95863370-95952594	-2.97518	0.015	down	complexin-2
NC_030814.1_gene1132	NC_030814.1:96350744-96400437	-2.92958	0.01765	down	PREDICTED: adhesion G protein-coupled receptor E2
NC_030826.1_gene1436	NC_030826.1:60576496-60627984	-2.89342	0.00885	down	PREDICTED: ATP-binding cassette sub-family A member 10 isoform X3
NC_030829.1_gene215	NC_030829.1:23046880-23085609	-2.8777	0.00915	down	PREDICTED: interleukin-5 receptor subunit alpha isoform X2
NC_030810.1_gene953	NC_030810.1:92537845-92593976	-2.80708	0.0017	down	beta-nerve growth factor precursor
NC_030818.1_gene248	NC_030818.1:22261812-22644581	-2.7761	5e-05	down	PREDICTED: sodium/calcium exchanger 1 isoform X3
NC_030826.1_gene428	NC_030826.1:25840034-25873673	-2.74039	0.00155	down	PREDICTED: NACHT, LRR and PYD domains-containing protein 1
NC_030811.1_gene698	NC_030811.1:71228917-71305310	-2.70908	5e-05	down	PREDICTED: laminin subunit beta-1
NC_030820.1_gene318	NC_030820.1:42956963-42966767	-2.65931	0.01245	down	PREDICTED: dihydrodiol dehydrogenase 3 isoform X2
NC_030812.1_gene1035	NC_030812.1:96085980-96110052	-2.6274	0.0004	down	PREDICTED: MANSC domain-containing protein 1
NC_030812.1_gene593	NC_030812.1:56793295-56799158	-2.59896	5e-05	down	PREDICTED: matrix metalloproteinase-19
NC_030825.1_gene523	NC_030825.1:44690213-44702235	-2.56143	0.0073	down	PREDICTED: low-density lipoprotein receptor-related protein 3 isoform X1
NC_030828.1_gene26	NC_030828.1:4863393-4906480	-2.5463	5e-05	down	PREDICTED: aldehyde dehydrogenase family 1 member A3
NC_030813.1_gene218	NC_030813.1:36987764-37119019	-2.52334	0.00325	down	ATP-binding cassette sub-family G member 2
NC_030828.1_gene141	NC_030828.1:20588304-20596733	-2.51616	0.0327	down	PREDICTED: arpin isoform X1
NC_030823.1_gene638	NC_030823.1:63416371-63587678	-2.49988	0.00155	down	PREDICTED: ral guanine nucleotide dissociation stimulator-like 1 isoform X2
NC_030830.1_gene134	NC_030830.1:16707926-16848171	-2.48582	5e-05	down	PREDICTED: coagulation factor XIII A chain
NC_030814.1_gene1014	NC_030814.1:93651807-93655328	-2.48003	5e-05	down	PREDICTED: C-C motif chemokine 25 isoform X3
NC_030823.1_gene199	NC_030823.1:26233682-26368158	-2.42282	0.00605	down	protein cornichon homolog 3
NC_030808.1_gene470	NC_030808.1:80092744-80105787	-2.41547	0.00145	down	adiponectin precursor
NC_030814.1_gene258	NC_030814.1:49005728-49099624	-2.39604	5e-05	down	PREDICTED: macrophage colony-stimulating factor 1 receptor
NC_030826.1_gene1042	NC_030826.1:43503300-43509058	-2.37711	0.0037	down	PREDICTED: N-acetylglutamate synthase, mitochondrial
NC_030814.1_gene546	NC_030814.1:67064237-67066843	-2.34985	0.00825	down	PREDICTED: complement factor D
NC_030820.1_gene271	NC_030820.1:41234886-41238224	-2.3376	0.0008	down	PREDICTED: complement component C1q receptor
NC_030808.1_gene679	NC_030808.1:108362583-108403869	-2.33366	0.0042	down	PREDICTED: retinoic acid receptor responder protein 1
NC_030809.1_gene443	NC_030809.1:29014704-29055252	-2.31781	0.00095	down	PREDICTED: sterol 26-hydroxylase, mitochondrial
NC_030808.1_gene837	NC_030808.1:130189978-130245320	-2.29857	0.0003	down	PREDICTED: extended synaptotagmin-3 isoform X1
NC_030820.1_gene182	NC_030820.1:31591581-31703968	-2.29043	0.0004	down	PREDICTED: macrophage mannose receptor 1
NC_030812.1_gene36	NC_030812.1:6848220-7467243	-2.28724	5e-05	down	PREDICTED: neuron navigator 3 isoform X7
NC_030809.1_gene93	NC_030809.1:5789993-5797051	-2.28606	0.00475	down	PREDICTED: complement C1q subcomponent subunit B
NC_030818.1_gene928	NC_030818.1:98085867-98098651	-2.27893	0.0053	down	adenylate kinase isoenzyme 1
NC_030817.1_gene32	NC_030817.1:5888984-5993156	-2.26373	0.0036	down	PREDICTED: leucine-rich repeat transmembrane protein FLRT2
NC_030809.1_gene731	NC_030809.1:77035751-77082905	-2.25439	5e-05	down	PREDICTED: histamine N-methyltransferase
NC_030825.1_gene865	NC_030825.1:52965923-52980510	-2.2247	0.00135	down	PREDICTED: uncharacterized protein LOC108637996
NC_030825.1_gene983	NC_030825.1:55418814-55429815	-2.19777	0.0227	down	PREDICTED: homeobox protein Meis3, partial
NC_030823.1_gene721	NC_030823.1:73724197-73956525	-2.16409	5e-05	down	PREDICTED: plexin-A2 isoform X2
NC_030826.1_gene466	NC_030826.1:26504449-26514380	-2.14325	0.02255	down	PREDICTED: arachidonate 15-lipoxygenase isoform X1
NC_030812.1_gene1112	NC_030812.1:99472411-99514126	-2.13296	5e-05	down	PREDICTED: scavenger receptor cysteine-rich type 1 protein M130 isoform X1
NC_030810.1_gene823	NC_030810.1:84328065-84697150	-2.13007	0.01165	down	PREDICTED: netrin-G1 isoform X4
NC_030812.1_gene1296	NC_030812.1:108434614-108438060	-2.10596	0.0006	down	PREDICTED: galectin-1 isoform X4
NC_030810.1_gene553	NC_030810.1:40679002-40775167	-2.0965	0.00265	down	PREDICTED: adenylate kinase 4, mitochondrial
NC_030825.1_gene782	NC_030825.1:51330310-51366310	-2.09429	0.0213	down	PREDICTED: tyrosine-protein kinase receptor UFO isoform X2
NC_030811.1_gene596	NC_030811.1:54332426-54424232	-2.08643	0.00105	down	PREDICTED: nucleotide-binding oligomerization domain-containing protein 1 isoform X3
NC_030826.1_gene210	NC_030826.1:17670827-17699989	-2.06472	0.02645	down	PREDICTED: arf-GAP with dual PH domain-containing protein 2 isoform X1
NC_030814.1_gene1522	NC_030814.1:106529574-106789969	-2.06348	0.01305	down	PREDICTED: A disintegrin and metalloproteinase with thrombospondin motifs 2 isoform X2
NC_030808.1_gene482	NC_030808.1:80614151-80773626	-2.02869	0.00625	down	PREDICTED: diacylglycerol kinase gamma
NC_030811.1_gene759	NC_030811.1:79810714-79909365	-2.02254	0.00055	down	PREDICTED: platelet glycoprotein 4 isoform X1
NC_030826.1_gene1195	NC_030826.1:49885192-49895758	-2.00876	0.00595	down	PREDICTED: secreted and transmembrane protein 1A-like
NC_030808.1_gene106	NC_030808.1:21413973-21514132	-2.00579	0.0017	down	PREDICTED: multidrug resistance-associated protein 1 isoform X1
NC_030814.1_gene804	NC_030814.1:83928902-84113141	-1.98414	0.0026	down	PREDICTED: multiple epidermal growth factor-like domains protein 10
NC_030829.1_gene173	NC_030829.1:16653880-16665409	-1.97917	0.003	down	PREDICTED: interleukin-17 receptor C isoform X2
NC_030833.1_gene415	NC_030833.1:40361720-40403636	-1.96068	5e-05	down	PREDICTED: lysosomal acid lipase/cholesteryl ester hydrolase
NC_030829.1_gene230	NC_030829.1:29776861-29790660	-1.95479	0.0151	down	PREDICTED: prokineticin-2 isoform X3
NC_030808.1_gene967	NC_030808.1:144338206-144343402	-1.9448	5e-05	down	PREDICTED: leucine-rich repeat-containing protein 3
NC_030814.1_gene452	NC_030814.1:63024481-63057767	-1.94196	5e-05	down	PREDICTED: transforming growth factor-beta-induced protein ig-h3
NC_030814.1_gene185	NC_030814.1:41355917-41450305	-1.93274	5e-05	down	PREDICTED: disintegrin and metalloproteinase domain-containing protein 19
NC_030809.1_gene469	NC_030809.1:29685473-29896787	-1.9187	5e-05	down	PREDICTED: tensin-1 isoform X8
NC_030826.1_gene50	NC_030826.1:8274743-8359569	-1.91279	0.00355	down	PREDICTED: CUE domain-containing protein 1
NC_030826.1_gene416	NC_030826.1:24995040-25025130	-1.90886	0.00235	down	PREDICTED: solute carrier family 13 member 5
NC_030810.1_gene1389	NC_030810.1:107685612-107789749	-1.90523	0.0046	down	PREDICTED: kin of IRRE-like protein 1 isoform X1
NC_030826.1_gene994	NC_030826.1:42445994-42447877	-1.88231	5e-05	down	PREDICTED: receptor activity-modifying protein 2 isoform X2
NC_030810.1_gene1595	NC_030810.1:115685992-116022958	-1.88197	0.0026	down	pre-B-cell leukemia transcription factor 1 isoform b
NC_030830.1_gene598	NC_030830.1:22277460-22279848	-1.87091	0.0048	down	PREDICTED: allograft inflammatory factor 1 isoform X1
NC_030828.1_gene545	NC_030828.1:58459065-58471068	-1.85619	0.0096	down	PREDICTED: alpha-1-antiproteinase
NC_030825.1_gene780	NC_030825.1:51307383-51321228	-1.84579	0.006	down	PREDICTED: cytochrome P450 2S1
NC_030812.1_gene23	NC_030812.1:5355733-5361929	-1.82066	5e-05	down	PREDICTED: pleckstrin homology-like domain family A member 1
NC_030830.1_gene718	NC_030830.1:28412699-28477049	-1.8193	0.00065	down	PREDICTED: tumor necrosis factor receptor superfamily member 21
NC_030817.1_gene1013	NC_030817.1:84978434-85068549	-1.81721	0.00085	down	PREDICTED: membrane progestin receptor gamma isoform X2
NC_030826.1_gene480	NC_030826.1:26707547-26710922	-1.80648	0.0322	down	PREDICTED: asialoglycoprotein receptor 1
NC_030809.1_gene250	NC_030809.1:13806905-13817913	-1.79325	5e-05	down	PREDICTED: tubulointerstitial nephritis antigen-like
NC_030820.1_gene846	NC_030820.1:74766866-74853985	-1.79278	0.00325	down	PREDICTED: solute carrier family 13 member 3
NC_030833.1_gene433	NC_030833.1:42077487-42179191	-1.78306	5e-05	down	PREDICTED: bifunctional 3'-phosphoadenosine 5'-phosphosulfate synthase 2 isoform X1
NC_030818.1_gene4	NC_030818.1:259232-380579	-1.78151	0.03895	down	PREDICTED: tyrosine-protein kinase Mer
NC_030825.1_gene273	NC_030825.1:25127060-25154299	-1.77391	5e-05	down	PREDICTED: 72 kDa type IV collagenase
NC_030810.1_gene1366	NC_030810.1:106121836-106140391	-1.77234	0.00835	down	PREDICTED: high affinity nerve growth factor receptor isoform X2
NC_030810.1_gene1245	NC_030810.1:103329571-103331981	-1.76161	5e-05	down	PREDICTED: protein S100-A4
NC_030815.1_gene468	NC_030815.1:62708346-62713251	-1.75772	0.0068	down	PREDICTED: forkhead box protein E1
NC_030810.1_gene956	NC_030810.1:92856626-92912174	-1.7462	0.0036	down	PREDICTED: vang-like protein 1 isoform X1
NC_030831.1_gene349	NC_030831.1:58244733-58310370	-1.73043	0.03805	down	PREDICTED: nose resistant to fluoxetine protein 6
NC_030825.1_gene679	NC_030825.1:49091456-49094595	-1.72864	0.0379	down	PREDICTED: gametogenetin
NC_030816.1_gene329	NC_030816.1:57045829-57117809	-1.72557	0.03825	down	PREDICTED: ectonucleotide pyrophosphatase/phosphodiesterase family member 1
NC_030817.1_gene640	NC_030817.1:73144336-73581740	-1.72278	0.0013	down	PREDICTED: formin-1 isoform X2
NC_030826.1_gene953	NC_030826.1:41606745-41632871	-1.7205	0.03905	down	PREDICTED: junction plakoglobin
NC_030828.1_gene726	NC_030828.1:68761198-68794936	-1.71785	0.00275	down	PREDICTED: protein AHNAK2
NC_030818.1_gene770	NC_030818.1:87086302-87093341	-1.71639	0.0021	down	PREDICTED: ribonucleoside-diphosphate reductase subunit M2
NC_030817.1_gene1135	NC_030817.1:95729963-95779315	-1.71102	0.00025	down	PREDICTED: histamine H2 receptor isoform X1
NC_030812.1_gene1081	NC_030812.1:98248785-98260339	-1.67363	0.0021	down	PREDICTED: oxidized low-density lipoprotein receptor 1 isoform X2
NC_030825.1_gene293	NC_030825.1:26052028-26078928	-1.66733	0.0004	down	PREDICTED: carboxylesterase 5A
NC_030829.1_gene336	NC_030829.1:48196085-48254402	-1.66533	5e-05	down	PREDICTED: 5'-nucleotidase domain-containing protein 2
NC_030822.1_gene782	NC_030822.1:35632842-35634679	-1.66334	0.00455	down	PREDICTED: protein kinase C delta-binding protein
NC_030825.1_gene1345	NC_030825.1:63920219-63948384	-1.6471	0.01615	down	PREDICTED: transmembrane protein 150B
NC_030819.1_gene40	NC_030819.1:9006745-9063662	-1.64674	0.0058	down	PREDICTED: transmembrane and TPR repeat-containing protein 4
NC_030810.1_gene934	NC_030810.1:91090625-91097324	-1.64457	5e-05	down	PREDICTED: bcl-2-like protein 15
NC_030820.1_gene536	NC_030820.1:58791765-58829365	-1.6434	5e-05	down	PREDICTED: cas scaffolding protein family member 4
NC_030812.1_gene738	NC_030812.1:64162442-64197123	-1.6406	0.0042	down	PREDICTED: cholinephosphotransferase 1 isoform X2
NC_030826.1_gene159	NC_030826.1:14066855-14072606	-1.63378	0.0002	down	PREDICTED: regakine-1
NC_030826.1_gene194	NC_030826.1:15555132-15557299	-1.61321	0.0007	down	PREDICTED: C-C motif chemokine 2
NC_030810.1_gene645	NC_030810.1:60926860-61098710	-1.61032	0.03835	down	PREDICTED: tubulin polyglutamylase TTLL7 isoform X2
NC_030812.1_gene1264	NC_030812.1:106368361-106439845	-1.60578	0.0221	down	PREDICTED: ninjurin-2
NC_030825.1_gene1160	NC_030825.1:58675282-58679126	-1.60437	0.02205	down	PREDICTED: sialic acid-binding Ig-like lectin 14
NC_030814.1_gene1398	NC_030814.1:102930258-102939305	-1.60178	0.0076	down	PREDICTED: Usher syndrome type-1C protein-binding protein 1 isoform X2
NC_030810.1_gene1474	NC_030810.1:110340635-110348231	-1.5994	0.0001	down	PREDICTED: immunoglobulin superfamily member 8
NC_030817.1_gene288	NC_030817.1:32752736-32894605	-1.59283	0.0078	down	PREDICTED: uncharacterized protein C14orf37 homolog isoform X1
NC_030814.1_gene115	NC_030814.1:27133453-27253501	-1.58903	0.0001	down	PREDICTED: versican core protein isoform X1
NC_030829.1_gene578	NC_030829.1:56364138-56397477	-1.58347	0.0125	down	PREDICTED: transmembrane protein 40 isoform X1
NC_030829.1_gene136	NC_030829.1:14776808-14780466	-1.57684	0.03805	down	PREDICTED: 5-beta-cholestane-3-alpha,7-alpha-diol 12-alpha-hydroxylase
NC_030826.1_gene1387	NC_030826.1:55645300-55656253	-1.57469	0.0231	down	PREDICTED: cerebellar degeneration-related protein 2-like
NC_030835.1_gene54	NC_030835.1:3784689-3801075	-1.57304	0.01665	down	PREDICTED: annexin A8
NC_030810.1_gene1103	NC_030810.1:100388754-100417821	-1.57069	0.0009	down	PREDICTED: protein FAM63A isoform X2
NC_030829.1_gene549	NC_030829.1:54161563-54167766	-1.56656	0.00275	down	PREDICTED: tetranectin
NC_030818.1_gene1111	NC_030818.1:105034928-105043795	-1.56219	0.0002	down	PREDICTED: ficolin-1
NC_030812.1_gene1211	NC_030812.1:102912616-102938590	-1.56051	0.00775	down	PREDICTED: amiloride-sensitive sodium channel subunit alpha isoform X2
NC_030835.1_gene121	NC_030835.1:14506565-14510451	-1.55813	0.0063	down	PREDICTED: zinc finger protein 503
NC_030808.1_gene364	NC_030808.1:68975716-69087834	-1.55684	0.0086	down	PREDICTED: integrin beta-5
NC_030812.1_gene1087	NC_030812.1:98385927-98398662	-1.55551	0.0231	down	PREDICTED: C-type lectin domain family 12 member A
NC_030812.1_gene524	NC_030812.1:55557515-55638052	-1.55169	0.0001	down	PREDICTED: prolow-density lipoprotein receptor-related protein 1 isoform X1
NC_030818.1_gene586	NC_030818.1:67830189-67905016	-1.54434	5e-05	down	PREDICTED: annexin A4 isoform X1
NC_030836.1_gene47	NC_030836.1:6804349-6847077	-1.52979	0.0001	down	PREDICTED: dipeptidyl peptidase 1 isoform X1
NC_030817.1_gene798	NC_030817.1:76896473-76920257	-1.51387	0.0052	down	PREDICTED: rho guanine nucleotide exchange factor 40 isoform X1
NC_030826.1_gene1375	NC_030826.1:55560693-55577332	-1.51106	0.01065	down	PREDICTED: monocarboxylate transporter 6
NC_030836.1_gene459	NC_030836.1:41080319-41103112	-1.5086	0.00075	down	PREDICTED: isoaspartyl peptidase/L-asparaginase
NC_030834.1_gene165	NC_030834.1:21679680-22113392	-1.50152	0.0008	down	PREDICTED: rho GTPase-activating protein 7 isoform X1
NC_030818.1_gene1048	NC_030818.1:103242043-103250512	-1.49892	0.00115	down	PREDICTED: caspase recruitment domain-containing protein 9 isoform X5
NC_030827.1_gene256	NC_030827.1:34972156-35049436	-1.49654	0.03265	down	PREDICTED: disabled homolog 2 isoform X1
NC_030825.1_gene434	NC_030825.1:36888432-36902282	-1.49002	0.0001	down	PREDICTED: group XV phospholipase A2
NC_030825.1_gene86	NC_030825.1:7962577-7968715	-1.4887	0.0157	down	PREDICTED: liver carboxylesterase
NC_030833.1_gene400	NC_030833.1:38872545-38969953	-1.48833	0.0033	down	PREDICTED: 5-hydroxytryptamine receptor 7
NC_030813.1_gene593	NC_030813.1:93755308-93829550	-1.48674	0.00015	down	PREDICTED: annexin A3 isoform X1
NC_030815.1_gene297	NC_030815.1:41671684-41706988	-1.48617	0.0012	down	PREDICTED: very low-density lipoprotein receptor isoform X2
NC_030825.1_gene311	NC_030825.1:26790468-26793357	-1.48289	0.00655	down	PREDICTED: C-C motif chemokine 17
NC_030825.1_gene294	NC_030825.1:26107307-26134342	-1.47349	0.0008	down	PREDICTED: LOW QUALITY PROTEIN: liver carboxylesterase
NC_030830.1_gene878	NC_030830.1:38751281-38832534	-1.46556	0.0323	down	PREDICTED: testis anion transporter 1 isoform X2
NC_030810.1_gene170	NC_030810.1:11394407-11408573	-1.45727	0.0006	down	PREDICTED: granulocyte colony-stimulating factor receptor isoform X1
NC_030825.1_gene1368	NC_030825.1:64274921-64282481	-1.44582	5e-05	down	PREDICTED: LOW QUALITY PROTEIN: putative killer cell immunoglobulin-like receptor like protein KIR3DP1
NC_030826.1_gene69	NC_030826.1:8874794-8885273	-1.44414	0.02085	down	PREDICTED: myeloperoxidase isoform X1
NC_030808.1_gene928	NC_030808.1:142067270-142132372	-1.437	0.0005	down	PREDICTED: ATP-binding cassette sub-family G member 1 isoform X5
NC_030824.1_gene90	NC_030824.1:2669416-2674869	-1.43445	0.0015	down	PREDICTED: GAS2-like protein 1
NC_030820.1_gene727	NC_030820.1:66719461-66768979	-1.43335	0.00215	down	PREDICTED: bactericidal permeability-increasing protein isoform X2
NC_030809.1_gene143	NC_030809.1:8675587-8694282	-1.43327	0.0043	down	PREDICTED: selenoprotein N isoform X1
NC_030809.1_gene91	NC_030809.1:5777649-5782031	-1.42417	0.0189	down	PREDICTED: complement C1q subcomponent subunit C
NC_030810.1_gene1569	NC_030810.1:112211888-112228899	-1.4215	0.0003	down	PREDICTED: low affinity immunoglobulin gamma Fc region receptor II isoform X2
NC_030826.1_gene254	NC_030826.1:19714682-19721332	-1.41995	0.0204	down	PREDICTED: proton-coupled folate transporter
NC_030833.1_gene15	NC_030833.1:326826-329636	-1.41673	0.00015	down	PREDICTED: uncharacterized protein LOC108633263
NC_030831.1_gene379	NC_030831.1:61967594-62007708	-1.41628	0.00315	down	PREDICTED: serpin B12
NC_030818.1_gene772	NC_030818.1:87122539-87140461	-1.41101	0.0445	down	PREDICTED: cystin-1
NC_030820.1_gene542	NC_030820.1:58980391-58991467	-1.40951	0.0092	down	PREDICTED: signal-regulatory protein beta-2
NC_030821.1_gene629	NC_030821.1:92065054-92084742	-1.40367	0.00055	down	PREDICTED: opioid growth factor receptor-like protein 1 isoform X1
NC_030816.1_gene84	NC_030816.1:15738869-15859295	-1.40351	0.0049	down	PREDICTED: cAMP-dependent protein kinase inhibitor beta isoform X1
NC_030818.1_gene227	NC_030818.1:20325313-20334522	-1.40099	0.00175	down	PREDICTED: cytochrome P450 1B1
NC_030816.1_gene353	NC_030816.1:57953386-57974132	-1.39962	0.01215	down	PREDICTED: pantetheinase isoform X2
NC_030825.1_gene826	NC_030825.1:52297527-52305332	-1.39924	0.0156	down	PREDICTED: carcinoembryonic antigen-related cell adhesion molecule 3-like isoform X1
NC_030818.1_gene917	NC_030818.1:97763976-97818502	-1.39442	0.0005	down	PREDICTED: niban-like protein 1
NC_030821.1_gene622	NC_030821.1:91135659-91288451	-1.39347	0.03195	down	PREDICTED: protein FAM135A isoform X3
NC_030828.1_gene24	NC_030828.1:4720052-4861451	-1.39265	0.0007	down	PREDICTED: leucine-rich repeat serine/threonine-protein kinase 1 isoform X3
NC_030812.1_gene594	NC_030812.1:56799544-56804065	-1.38987	0.00965	down	PREDICTED: transmembrane protein 198-like isoform X1
NC_030815.1_gene8	NC_030815.1:571936-953942	-1.38872	0.033	down	PREDICTED: palladin isoform X1
NC_030812.1_gene1475	NC_030812.1:118587908-118597421	-1.38786	0.04415	down	PREDICTED: mitogen-activated protein kinase 11 isoform X3
NC_030809.1_gene811	NC_030809.1:98800184-99045692	-1.38754	0.0072	down	PREDICTED: protein TANC1 isoform X5
NC_030812.1_gene1014	NC_030812.1:95264547-95286194	-1.38642	0.003	down	PREDICTED: epithelial membrane protein 1
NC_030819.1_gene129	NC_030819.1:30726115-30727907	-1.38056	0.02595	down	PREDICTED: protein sprouty homolog 2
NC_030824.1_gene59	NC_030824.1:1703621-1710673	-1.38021	0.0032	down	PREDICTED: solute carrier family 35 member E4
NC_030808.1_gene567	NC_030808.1:87311866-87381576	-1.38017	0.00125	down	PREDICTED: guanine nucleotide-binding protein subunit beta-4
NC_030824.1_gene531	NC_030824.1:54063421-54347196	-1.37596	0.0003	down	PREDICTED: RING finger protein 150
NC_030831.1_gene56	NC_030831.1:7132833-7166819	-1.3749	0.02485	down	PREDICTED: suppressor of cytokine signaling 6 isoform X1
NC_030810.1_gene740	NC_030810.1:69664263-69888993	-1.3736	0.0085	down	PREDICTED: ecotropic viral integration site 5 protein homolog isoform X8
NC_030819.1_gene264	NC_030819.1:56698926-56714735	-1.37205	0.005	down	PREDICTED: mesenteric estrogen-dependent adipogenesis protein
NC_030826.1_gene511	NC_030826.1:27022360-27030438	-1.3671	0.00695	down	PREDICTED: tumor necrosis factor ligand superfamily member 12 isoform X1
NC_030808.1_gene753	NC_030808.1:118062420-118209259	-1.36339	0.03365	down	PREDICTED: WW domain-containing transcription regulator protein 1
NC_030810.1_gene936	NC_030810.1:91114070-91122343	-1.36275	0.00735	down	PREDICTED: 5' exonuclease Apollo
NC_030825.1_gene1161	NC_030825.1:58680245-58684743	-1.36143	0.00135	down	PREDICTED: sialic acid-binding Ig-like lectin 14
NC_030836.1_gene709	NC_030836.1:46057924-46059007	-1.35853	0.0008	down	PREDICTED: interferon-induced transmembrane protein 3-like
NC_030816.1_gene551	NC_030816.1:82775936-82890984	-1.35772	0.03985	down	PREDICTED: fibronectin type III domain-containing protein 1 isoform X4
NC_030817.1_gene115	NC_030817.1:17220133-17331609	-1.35378	0.0052	down	PREDICTED: latent-transforming growth factor beta-binding protein 2 isoform X4
NC_030822.1_gene524	NC_030822.1:31639378-31643976	-1.35236	0.0013	down	PREDICTED: folate receptor alpha
NC_030836.1_gene443	NC_030836.1:40333720-40398205	-1.35202	0.0399	down	PREDICTED: synaptotagmin-7 isoform X1
NC_030809.1_gene484	NC_030809.1:32406989-32476380	-1.34831	0.00075	down	PREDICTED: fibronectin isoform X11
NC_030832.1_gene650	NC_030832.1:33671226-33804764	-1.34393	0.00085	down	PREDICTED: huntingtin-interacting protein 1 isoform X1
NC_030811.1_gene762	NC_030811.1:80171974-80379316	-1.3438	0.00035	down	PREDICTED: semaphorin-3C
NC_030825.1_gene1159	NC_030825.1:58638882-58642860	-1.34366	0.04295	down	PREDICTED: sialic acid-binding Ig-like lectin 14 isoform X2
NC_030809.1_gene468	NC_030809.1:29628140-29649654	-1.3421	0.00815	down	PREDICTED: RUN and FYVE domain-containing protein 4
NC_030819.1_gene263	NC_030819.1:56578138-56601633	-1.33976	0.0003	down	PREDICTED: arachidonate 5-lipoxygenase-activating protein
NC_030813.1_gene633	NC_030813.1:99938061-100217658	-1.33606	0.0004	down	PREDICTED: WD repeat and FYVE domain-containing protein 3 isoform X3
NC_030809.1_gene248	NC_030809.1:13706485-13725679	-1.33528	0.0036	down	PREDICTED: serine incorporator 2 isoform X2
NC_030828.1_gene677	NC_030828.1:66515963-66518493	-1.33236	0.0158	down	LOW QUALITY PROTEIN: ankyrin repeat domain-containing protein 9
NC_030829.1_gene240	NC_030829.1:32127778-32327835	-1.33179	0.0091	down	PREDICTED: FERM domain-containing protein 4B isoform X3
NC_030822.1_gene1128	NC_030822.1:64798552-64836527	-1.3296	0.03745	down	ras-related protein Rab-39A
NC_030809.1_gene1016	NC_030809.1:129717866-129740162	-1.32528	0.0005	down	PREDICTED: solute carrier family 40 member 1
NC_030827.1_gene400	NC_030827.1:71096460-71133473	-1.3208	0.0016	down	PREDICTED: solute carrier family 12 member 7 isoform X2
NC_030833.1_gene106	NC_030833.1:9524084-9586938	-1.31441	0.00505	down	PREDICTED: LOW QUALITY PROTEIN: deleted in malignant brain tumors 1 protein
NC_030818.1_gene185	NC_030818.1:13737384-13849537	-1.31108	0.00245	down	PREDICTED: protransforming growth factor alpha isoform X2
NC_030823.1_gene228	NC_030823.1:28515345-28819898	-1.3095	0.0476	down	PREDICTED: serine/threonine-protein kinase MRCK alpha isoform X12
NC_030815.1_gene662	NC_030815.1:80989575-81410334	-1.30724	0.0019	down	PREDICTED: aminopeptidase O isoform X2
NC_030817.1_gene916	NC_030817.1:79682001-79683707	-1.30112	0.0185	down	PREDICTED: CCAAT/enhancer-binding protein epsilon
NC_030824.1_gene541	NC_030824.1:56448724-56574513	-1.29507	0.0483	down	PREDICTED: GRB2-associated-binding protein 1 isoform X3
NC_030817.1_gene452	NC_030817.1:53286100-53330542	-1.29378	0.0062	down	PREDICTED: annexin A2 isoform X2
NC_030814.1_gene1083	NC_030814.1:95173210-95183849	-1.28962	0.00365	down	PREDICTED: protein HIDE1
NC_030825.1_gene979	NC_030825.1:55346875-55360750	-1.28899	0.0092	down	PREDICTED: C5a anaphylatoxin chemotactic receptor 1
NC_030814.1_gene1098	NC_030814.1:95598536-95609744	-1.2885	0.001	down	PREDICTED: ras-related protein Rab-3D
NC_030830.1_gene83	NC_030830.1:10536124-10547215	-1.28236	0.001	down	PREDICTED: protein FAM8A1
NC_030825.1_gene470	NC_030825.1:39463150-39628247	-1.27742	0.00155	down	PREDICTED: zinc finger homeobox protein 3
NC_030816.1_gene536	NC_030816.1:81855617-81955516	-1.27215	0.00925	down	PREDICTED: synaptojanin-2 isoform X1
NC_030814.1_gene1335	NC_030814.1:100759287-100797619	-1.26991	0.0349	down	PREDICTED: neurogenic locus notch homolog protein 3 isoform X1
NC_030830.1_gene876	NC_030830.1:38654276-38662683	-1.2668	0.01075	down	PREDICTED: mitogen-activated protein kinase 13
NC_030822.1_gene96	NC_030822.1:2274644-2318975	-1.26538	0.00135	down	PREDICTED: catenin delta-1 isoform X1
NC_030809.1_gene456	NC_030809.1:29401518-29412318	-1.2606	0.00105	down	SLC11A1
NC_030836.1_gene343	NC_030836.1:36293306-36311427	-1.25968	0.00135	down	PREDICTED: membrane-spanning 4-domains subfamily A member 8
NC_030812.1_gene470	NC_030812.1:48919300-49217798	-1.25842	0.0042	down	PREDICTED: SLIT-ROBO Rho GTPase-activating protein 1-like isoform X3
NC_030828.1_gene22	NC_030828.1:4512495-4592730	-1.25737	0.00085	down	PREDICTED: chondroitin sulfate synthase 1
NC_030811.1_gene264	NC_030811.1:15114631-15202156	-1.25514	0.00125	down	PREDICTED: maltase-glucoamylase, intestinal
NC_030808.1_gene2	NC_030808.1:89962-333854	-1.25417	0.01545	down	PREDICTED: intersectin-1 isoform X1
NC_030811.1_gene335	NC_030811.1:21518473-21751193	-1.25139	0.042	down	PREDICTED: caldesmon isoform X1
NC_030831.1_gene348	NC_030831.1:58125225-58236897	-1.24991	0.0185	down	PREDICTED: zinc finger protein 532 isoform X1
NC_030833.1_gene394	NC_030833.1:38161977-38166837	-1.24746	0.0119	down	PREDICTED: protein phosphatase 1 regulatory subunit 3C
NC_030816.1_gene36	NC_030816.1:8817979-8826619	-1.24743	0.0085	down	PREDICTED: protein FAM46A isoform X3
NC_030833.1_gene8	NC_030833.1:220916-224733	-1.24157	0.0038	down	PREDICTED: shadow of prion protein
NC_030836.1_gene154	NC_030836.1:25683920-25695935	-1.24056	0.0056	down	PREDICTED: L-lactate dehydrogenase A chain isoform X3
NC_030813.1_gene538	NC_030813.1:89433552-89434396	-1.24017	0.0022	down	PREDICTED: platelet basic protein
NC_030815.1_gene321	NC_030815.1:45135244-45231766	-1.23882	0.0007	down	PREDICTED: tight junction protein ZO-2 isoform X2
NC_030814.1_gene1013	NC_030814.1:93581697-93650087	-1.23774	0.00565	down	PREDICTED: fibrillin-3
NC_030820.1_gene133	NC_030820.1:24832479-24964832	-1.23452	0.00455	down	PREDICTED: rho GTPase-activating protein 21 isoform X1
NC_030808.1_gene1009	NC_030808.1:146236242-146243445	-1.23357	0.0024	down	PREDICTED: protein S100-B isoform X1
NC_030813.1_gene570	NC_030813.1:91549959-91627586	-1.2331	0.00145	down	PREDICTED: lysosome membrane protein 2
NC_030815.1_gene532	NC_030815.1:69147769-69193502	-1.23161	0.0011	down	PREDICTED: bone morphogenetic protein 1 isoform X2
NC_030809.1_gene681	NC_030809.1:65378578-65409171	-1.22431	0.00085	down	PREDICTED: macrophage receptor MARCO isoform X2
NC_030835.1_gene19	NC_030835.1:1383464-1430734	-1.22346	0.01885	down	PREDICTED: arachidonate 5-lipoxygenase
NC_030812.1_gene386	NC_030812.1:38040884-38094562	-1.22164	0.011	down	PREDICTED: glucoside xylosyltransferase 1 isoform X4
NC_030833.1_gene73	NC_030833.1:7328099-7495953	-1.21843	0.0041	down	PREDICTED: C-terminal-binding protein 2 isoform X3
NC_030829.1_gene231	NC_030829.1:29802807-29805620	-1.216	0.0255	down	PREDICTED: probable G-protein coupled receptor 27
NC_030810.1_gene1055	NC_030810.1:99349950-99357758	-1.21584	0.0018	down	PREDICTED: LOW QUALITY PROTEIN: high affinity immunoglobulin gamma Fc receptor I
NC_030814.1_gene381	NC_030814.1:58731679-58735123	-1.21286	0.01555	down	PREDICTED: monocyte differentiation antigen CD14
NC_030824.1_gene56	NC_030824.1:1551020-1672787	-1.21268	0.0484	down	PREDICTED: oxysterol-binding protein 2
NC_030831.1_gene65	NC_030831.1:12553126-12573274	-1.21147	0.00155	down	PREDICTED: serpin B8 isoform X1
NC_030820.1_gene194	NC_030820.1:34389358-34427170	-1.21073	0.01655	down	PREDICTED: junctional protein associated with coronary artery disease isoform X1
NC_030810.1_gene912	NC_030810.1:89713785-89766272	-1.20969	0.0016	down	PREDICTED: CTTNBP2 N-terminal-like protein
NC_030826.1_gene717	NC_030826.1:35689361-35737963	-1.20886	0.00155	down	PREDICTED: canalicular multispecific organic anion transporter 2 isoform X4
NC_030817.1_gene959	NC_030817.1:80514651-80529096	-1.2007	0.00255	down	PREDICTED: protein-glutamine gamma-glutamyltransferase K
NC_030830.1_gene117	NC_030830.1:15216564-15344175	-1.19715	0.0249	down	PREDICTED: solute carrier family 22 member 23 isoform X1
NC_030820.1_gene893	NC_030820.1:78946446-79075527	-1.19486	0.0231	down	PREDICTED: probable phospholipid-transporting ATPase IIA isoform X2
NC_030822.1_gene500	NC_030822.1:30281957-30302115	-1.19303	0.0168	down	PREDICTED: P2Y purinoceptor 2
NC_030833.1_gene17	NC_030833.1:351133-352483	-1.19235	0.04415	down	PREDICTED: homeobox protein MSX-3-like
NC_030823.1_gene101	NC_030823.1:4669026-4695812	-1.19121	0.0022	down	PREDICTED: complement decay-accelerating factor isoform X12
NC_030836.1_gene281	NC_030836.1:27824517-27852680	-1.1878	0.0197	down	PREDICTED: glucose-6-phosphate exchanger SLC37A2 isoform X2
NC_030833.1_gene211	NC_030833.1:27345320-27601262	-1.18513	0.0232	down	PREDICTED: SH3 and PX domain-containing protein 2A isoform X4
NC_030808.1_gene337	NC_030808.1:66200367-66264053	-1.1851	0.00225	down	PREDICTED: T-lymphocyte activation antigen CD86 isoform X3
NC_030826.1_gene1444	NC_030826.1:60968910-61100217	-1.18447	0.0432	down	PREDICTED: WD repeat domain phosphoinositide-interacting protein 1
NC_030829.1_gene45	NC_030829.1:7232971-7334011	-1.18445	0.0033	down	PREDICTED: beta-galactosidase
NC_030831.1_gene196	NC_030831.1:37455416-37514236	-1.1844	0.00205	down	PREDICTED: EMILIN-2
NC_030828.1_gene681	NC_030828.1:66884871-66989765	-1.18218	0.0023	down	PREDICTED: serine/threonine-protein kinase MRCK beta
NC_030811.1_gene793	NC_030811.1:88189918-88271351	-1.18135	0.0197	down	PREDICTED: solute carrier family 25 member 40 isoform X3
NC_030826.1_gene1320	NC_030826.1:54574127-54578236	-1.18077	0.0025	down	PREDICTED: sphingosine kinase 1 isoform X2
NC_030817.1_gene503	NC_030817.1:59263633-59325260	-1.17971	0.0021	down	PREDICTED: glycogen phosphorylase, liver form
NC_030817.1_gene16	NC_030817.1:1388169-1492332	-1.17303	0.03455	down	PREDICTED: potassium channel subfamily K member 13, partial
NC_030814.1_gene1344	NC_030814.1:101113346-101156247	-1.16993	0.00185	down	PREDICTED: cytochrome P450 4F6
NC_030825.1_gene320	NC_030825.1:26993649-27018791	-1.16933	0.00745	down	PREDICTED: adhesion G protein-coupled receptor G3
NC_030810.1_gene1622	NC_030810.1:118923939-118938641	-1.16408	0.0028	down	PREDICTED: protein CREG1
NC_030810.1_gene1571	NC_030810.1:112265471-112272443	-1.15903	0.00195	down	PREDICTED: Fc receptor-like B isoform X3
NC_030826.1_gene1154	NC_030826.1:48235973-48256325	-1.15672	0.02615	down	PREDICTED: allergin-1 isoform X3
NC_030809.1_gene203	NC_030809.1:10484807-10499861	-1.15448	0.00315	down	PREDICTED: protein THEMIS2
NC_030825.1_gene980	NC_030825.1:55368333-55374067	-1.15434	0.00235	down	PREDICTED: C5a anaphylatoxin chemotactic receptor 2
NC_030818.1_gene204	NC_030818.1:15324387-15780520	-1.15188	0.00275	down	PREDICTED: latent-transforming growth factor beta-binding protein 1 isoform X6
NC_030834.1_gene73	NC_030834.1:11476646-11573040	-1.14848	0.00225	down	PREDICTED: disintegrin and metalloproteinase domain-containing protein 9
NC_030811.1_gene313	NC_030811.1:18679175-18808858	-1.1475	0.0061	down	cyclic AMP-responsive element-binding protein 3-like protein 2
NC_030833.1_gene40	NC_030833.1:1265125-1275972	-1.14712	0.0025	down	PREDICTED: BCL2/adenovirus E1B 19 kDa protein-interacting protein 3 isoform X1
NC_030833.1_gene144	NC_030833.1:14599572-14712824	-1.14463	0.01435	down	PREDICTED: shootin-1 isoform X2
NC_030832.1_gene656	NC_030832.1:33853681-33857266	-1.14376	0.03085	down	PREDICTED: C-C motif chemokine 24
NC_030818.1_gene296	NC_030818.1:28579690-28648327	-1.1376	0.01015	down	rho-related GTP-binding protein RhoQ precursor
NC_030836.1_gene451	NC_030836.1:40744196-40759269	-1.13537	0.00245	down	PREDICTED: fatty acid desaturase 3
NC_030836.1_gene54	NC_030836.1:8038855-8048168	-1.1343	0.0094	down	PREDICTED: frizzled-4
NC_030809.1_gene1004	NC_030809.1:127408921-127536419	-1.13409	0.04105	down	PREDICTED: calcitonin gene-related peptide type 1 receptor
NC_030816.1_gene13	NC_030816.1:2607066-2766645	-1.13204	0.03865	down	PREDICTED: unconventional myosin-VI isoform X3
NC_030818.1_gene927	NC_030818.1:98044939-98075548	-1.13102	0.00725	down	PREDICTED: endoglin
NC_030817.1_gene466	NC_030817.1:56193273-56209017	-1.12971	0.0034	down	PREDICTED: serine beta-lactamase-like protein LACTB, mitochondrial isoform X1
NC_030825.1_gene197	NC_030825.1:16045123-16078337	-1.1284	0.0319	down	PREDICTED: protein spire homolog 2 isoform X1
NC_030808.1_gene725	NC_030808.1:115626919-115636639	-1.12826	0.0222	down	PREDICTED: succinate receptor 1
NC_030836.1_gene95	NC_030836.1:17081590-17259528	-1.12633	0.00485	down	PREDICTED: GRB2-associated-binding protein 2
NC_030827.1_gene197	NC_030827.1:24609383-24639758	-1.12551	0.0033	down	PREDICTED: sorting nexin-18
NC_030825.1_gene682	NC_030825.1:49114217-49128092	-1.12173	0.03285	down	PREDICTED: RAS guanyl-releasing protein 4
NC_030823.1_gene630	NC_030823.1:62678982-62800726	-1.12119	0.0032	down	PREDICTED: laminin subunit gamma-1
NC_030810.1_gene577	NC_030810.1:43703843-43820110	-1.11984	0.01085	down	PREDICTED: protein wntless homolog isoform X1
NC_030833.1_gene309	NC_030833.1:32742887-32747282	-1.11682	0.008	down	PREDICTED: MARVEL domain-containing protein 1
NC_030810.1_gene529	NC_030810.1:37805994-37997419	-1.11649	0.00805	down	PREDICTED: dedicator of cytokinesis protein 7 isoform X5
NC_030829.1_gene408	NC_030829.1:50242488-50266718	-1.11593	0.00725	down	PREDICTED: semaphorin-3F isoform X1
NC_030814.1_gene263	NC_030814.1:49224062-49345243	-1.11591	0.0125	down	PREDICTED: peroxisome proliferator-activated receptor gamma coactivator 1-beta isoform X1
NC_030816.1_gene335	NC_030816.1:57671746-57731340	-1.11032	0.0056	down	syntaxin-7
NC_030823.1_gene188	NC_030823.1:25579185-25635659	-1.10998	0.00395	down	PREDICTED: calpain-2 catalytic subunit
NC_030813.1_gene630	NC_030813.1:98745864-98810285	-1.10221	0.00355	down	PREDICTED: glycerol-3-phosphate acyltransferase 3
NC_030816.1_gene440	NC_030816.1:72476619-72823182	-1.09738	0.003	down	PREDICTED: SAM and SH3 domain-containing protein 1 isoform X5
NC_030810.1_gene575	NC_030810.1:43264338-43402211	-1.09698	0.01695	down	guanine nucleotide-binding protein G(I)/G(S)/G(O) subunit gamma-12 precursor
NC_030832.1_gene876	NC_030832.1:41562011-41586858	-1.08946	0.005	down	PREDICTED: protein tweety homolog 3 isoform X1
NC_030811.1_gene397	NC_030811.1:27392724-27415749	-1.08903	0.00315	down	PREDICTED: calumenin isoform X2
NC_030810.1_gene454	NC_030810.1:27819214-27901285	-1.08837	0.0113	down	PREDICTED: low-density lipoprotein receptor-related protein 8 isoform X7
NC_030830.1_gene643	NC_030830.1:22718217-22726941	-1.08627	0.0085	down	PREDICTED: lysosomal thioesterase PPT2 isoform X2
NC_030815.1_gene203	NC_030815.1:24993361-25002926	-1.0858	0.01775	down	adipose differentiation-related protein
NC_030812.1_gene969	NC_030812.1:89147677-89408010	-1.08269	0.0474	down	PREDICTED: pleckstrin homology domain-containing family A member 5 isoform X1
NC_030814.1_gene1002	NC_030814.1:93317011-93324792	-1.0787	0.0473	down	PREDICTED: PML-RARA-regulated adapter molecule 1
NC_030817.1_gene505	NC_030817.1:59358668-59461224	-1.0774	0.00315	down	PREDICTED: ninein isoform X4
NC_030832.1_gene485	NC_030832.1:26032586-26036820	-1.0733	0.01415	down	PREDICTED: sulfotransferase 1A1
NC_030823.1_gene321	NC_030823.1:40203193-40232944	-1.0721	0.01085	down	PREDICTED: procollagen-lysine,2-oxoglutarate 5-dioxygenase 1
NC_030829.1_gene569	NC_030829.1:56116494-56164864	-1.07055	0.0056	down	PREDICTED: LOW QUALITY PROTEIN: plexin-D1
NC_030833.1_gene310	NC_030833.1:32763342-32771538	-1.06783	0.0343	down	PREDICTED: arginine vasopressin-induced protein 1
NC_030812.1_gene1018	NC_030812.1:95502461-95542185	-1.06712	0.00515	down	PREDICTED: heme-binding protein 1
NC_030808.1_gene1058	NC_030808.1:152427022-152530009	-1.06692	0.0404	down	PREDICTED: 2-hydroxyacyl-CoA lyase 1
NC_030809.1_gene549	NC_030809.1:44165838-44269635	-1.06368	0.00545	down	PREDICTED: LOW QUALITY PROTEIN: ras-associated and pleckstrin homology domains-containing protein 1
NC_030811.1_gene648	NC_030811.1:63614212-64087048	-1.06181	0.008	down	PREDICTED: dedicator of cytokinesis protein 4 isoform X1
NC_030822.1_gene286	NC_030822.1:5849799-5856969	-1.06043	0.0449	down	PREDICTED: oxysterols receptor LXR-alpha isoform X1
NC_030812.1_gene77	NC_030812.1:19064735-19172498	-1.06015	0.0302	down	PREDICTED: polypeptide N-acetylgalactosaminyltransferase 4
NC_030833.1_gene16	NC_030833.1:333345-339945	-1.05982	0.0054	down	PREDICTED: uncharacterized protein LOC102184116
NC_030814.1_gene427	NC_030814.1:60658576-60662413	-1.05953	0.005	down	PREDICTED: early growth response protein 1
NC_030833.1_gene384	NC_030833.1:37298713-37304537	-1.05744	0.0319	down	PREDICTED: hematopoietically-expressed homeobox protein HHEX
NC_030817.1_gene623	NC_030817.1:69076144-69199172	-1.05258	0.0288	down	PREDICTED: sprouty-related, EVH1 domain-containing protein 1 isoform X2
NC_030812.1_gene1016	NC_030812.1:95417243-95454675	-1.05254	0.0301	down	PREDICTED: protein FAM234B isoform X2
NC_030823.1_gene627	NC_030823.1:62472115-62514693	-1.05004	0.0138	down	PREDICTED: N-acetylneuraminate lyase isoform X1
NC_030818.1_gene1042	NC_030818.1:102971728-103052853	-1.04967	0.0254	down	PREDICTED: nucleus accumbens-associated protein 2
NC_030826.1_gene1056	NC_030826.1:43786654-43793766	-1.04705	0.0255	down	PREDICTED: granulins
NC_030834.1_gene266	NC_030834.1:38320414-38321898	-1.04599	0.01595	down	PREDICTED: beta-defensin 103A
NC_030833.1_gene20	NC_030833.1:387349-399001	-1.04554	0.0091	down	PREDICTED: disintegrin and metalloproteinase domain-containing protein 8 isoform X2
NC_030836.1_gene112	NC_030836.1:17960066-18122294	-1.0427	0.01825	down	PREDICTED: serine/threonine-protein kinase PAK 1
NC_030823.1_gene314	NC_030823.1:39603085-39653380	-1.04206	0.01695	down	PREDICTED: short-chain dehydrogenase/reductase 3
NC_030836.1_gene773	NC_030836.1:49485587-49554692	-1.03752	0.0398	down	PREDICTED: oxysterol-binding protein-related protein 5 isoform X2
NC_030826.1_gene1153	NC_030826.1:48136218-48202952	-1.03643	0.0146	down	PREDICTED: platelet endothelial cell adhesion molecule isoform X1
NC_030813.1_gene594	NC_030813.1:93998081-94144297	-1.03444	0.0065	down	PREDICTED: BMP-2-inducible protein kinase isoform X2
NC_030824.1_gene60	NC_030824.1:1717046-1732701	-1.03349	0.01545	down	PREDICTED: transcobalamin-2
NC_030811.1_gene266	NC_030811.1:15237234-15250663	-1.03299	0.01155	down	PREDICTED: C-type lectin domain family 5 member A isoform X2
NC_030835.1_gene252	NC_030835.1:26653567-26660235	-1.03184	0.0272	down	PREDICTED: E3 SUMO-protein ligase EGR2
NC_030821.1_gene31	NC_030821.1:5152874-5170159	-1.02968	0.0254	down	PREDICTED: carbonic anhydrase 2
NC_030835.1_gene158	NC_030835.1:16469819-16565301	-1.0255	0.00915	down	PREDICTED: prolyl 4-hydroxylase subunit alpha-1 isoform X1
NC_030812.1_gene110	NC_030812.1:24537610-24645392	-1.02422	0.03345	down	PREDICTED: FYVE, RhoGEF and PH domain-containing protein 6 isoform X1
NC_030810.1_gene344	NC_030810.1:20210223-20220796	-1.02255	0.0262	down	PREDICTED: peroxiredoxin-1 isoform X1
NC_030831.1_gene238	NC_030831.1:43166098-43174834	-1.02077	0.01035	down	PREDICTED: tubulin beta-6 chain
NC_030817.1_gene1102	NC_030817.1:91494172-91796917	-1.02057	0.01055	down	PREDICTED: lipoma HMGIC fusion partner-like 2 protein
NC_030810.1_gene1336	NC_030810.1:105450087-105478581	-1.01881	0.01715	down	PREDICTED: prelamin-A/C
NC_030810.1_gene238	NC_030810.1:15475016-15476378	-1.01245	0.011	down	cbp/p300-interacting transactivator 4
NC_030834.1_gene284	NC_030834.1:38937443-39166812	-1.01169	0.01025	down	PREDICTED: angiopoietin-2
NC_030823.1_gene591	NC_030823.1:59061237-59157603	-1.01147	0.0083	down	PREDICTED: Abelson tyrosine-protein kinase 2 isoform X1
NC_030822.1_gene16	NC_030822.1:501447-547877	-1.00968	0.03475	down	PREDICTED: syntaxin-3 isoform X1
NC_030812.1_gene103	NC_030812.1:23678274-23833799	-1.00886	0.0072	down	PREDICTED: plexin-C1
NC_030810.1_gene748	NC_030810.1:70513099-70623138	-1.00661	0.04135	down	PREDICTED: formin-binding protein 1-like isoform X3
NC_030815.1_gene435	NC_030815.1:60112399-60131873	-1.00468	0.0093	down	PREDICTED: Golgi-associated plant pathogenesis-related protein 1
NC_030810.1_gene1567	NC_030810.1:112127494-112138263	-1.00354	0.00675	down	PREDICTED: low affinity immunoglobulin gamma Fc region receptor III isoform X1
NC_030823.1_gene383	NC_030823.1:43982773-44005411	1.00043	0.0193	up	PREDICTED: tumor necrosis factor receptor superfamily member 9
NC_030810.1_gene1570	NC_030810.1:112247339-112253716	1.00055	0.02575	up	-
NC_030818.1_gene1075	NC_030818.1:103765023-103772701	1.00539	0.0108	up	PREDICTED: solute carrier family 2, facilitated glucose transporter member 6 isoform X2
NC_030815.1_gene375	NC_030815.1:54062256-54090106	1.00791	0.01265	up	PREDICTED: phosphoserine aminotransferase
NC_030834.1_gene187	NC_030834.1:25769699-25839079	1.00933	0.01365	up	PREDICTED: cationic amino acid transporter 2 isoform X2
NC_030826.1_gene966	NC_030826.1:41876736-41886551	1.02538	0.00545	up	PREDICTED: probable ATP-dependent RNA helicase DHX58 isoform X3
NC_030834.1_gene62	NC_030834.1:10480761-10549731	1.0346	0.00975	up	PREDICTED: indoleamine 2,3-dioxygenase 2 isoform X1
NC_030817.1_gene341	NC_030817.1:38161340-38163512	1.03531	0.00685	up	PREDICTED: uncharacterized protein LOC106502552
NC_030831.1_gene263	NC_030831.1:45991706-46086914	1.0438	0.0068	up	PREDICTED: proline-serine-threonine phosphatase-interacting protein 2
NC_030812.1_gene1384	NC_030812.1:111868473-111870591	1.06925	0.0222	up	PREDICTED: tumor necrosis factor receptor superfamily member 13C
NC_030812.1_gene1115	NC_030812.1:99602077-99610902	1.09571	0.00455	up	PREDICTED: C-type lectin domain family 4 member D
NC_030823.1_gene662	NC_030823.1:66345154-66353195	1.12917	0.0022	up	PREDICTED: prostaglandin G/H synthase 2
NC_030823.1_gene687	NC_030823.1:69577755-69590608	1.15208	0.0022	up	PREDICTED: cyclic AMP-dependent transcription factor ATF-3 isoform X1
NC_030814.1_gene867	NC_030814.1:89468535-89608731	1.15448	0.0032	up	guanine nucleotide-binding protein G(I)/G(S)/G(O) subunit gamma-7 precursor
NC_030808.1_gene425	NC_030808.1:73098234-73100751	1.15918	0.0061	up	transcription factor HES-1
NC_030813.1_gene567	NC_030813.1:91370299-91510560	1.16181	0.02145	up	C-X-C motif chemokine 10 precursor
NC_030834.1_gene63	NC_030834.1:10561813-10574554	1.17308	0.0036	up	indoleamine 2,3-dioxygenase 1
NC_030830.1_gene685	NC_030830.1:24511443-24519042	1.23097	0.0256	up	PREDICTED: interleukin-17F
NC_030811.1_gene518	NC_030811.1:44045832-44050112	1.23873	0.02015	up	insulin-like growth factor-binding protein 1 precursor
NC_030823.1_gene490	NC_030823.1:49921746-49960860	1.26341	0.0112	up	PREDICTED: agrin isoform X4
NC_030828.1_gene424	NC_030828.1:45051337-45054839	1.27252	0.0304	up	PREDICTED: NF-kappa-B inhibitor alpha
NC_030828.1_gene226	NC_030828.1:26265451-26425676	1.28176	0.00235	up	PREDICTED: LOW QUALITY PROTEIN: cell migration-inducing and hyaluronan-binding protein
NC_030822.1_gene917	NC_030822.1:44481639-44485150	1.28473	0.0454	up	PREDICTED: calcitonin receptor-stimulating peptide 2-like
NC_030824.1_gene29	NC_030824.1:644075-645266	1.28483	0.0448	up	PREDICTED: immunoglobulin omega chain
NC_030825.1_gene1403	NC_030825.1:64863127-64870636	1.28855	0.0241	up	PREDICTED: osteoclast-associated immunoglobulin-like receptor
NC_030822.1_gene356	NC_030822.1:17002037-17161239	1.29287	0.017	up	PREDICTED: excitatory amino acid transporter 2 isoform X3
NC_030817.1_gene1079	NC_030817.1:89435647-89446090	1.29334	0.00215	up	prostaglandin E2 receptor EP2 subtype
NC_030811.1_gene298	NC_030811.1:17440667-17454059	1.29772	0.04635	up	PREDICTED: killer cell lectin-like receptor subfamily G member 2
NC_030836.1_gene157	NC_030836.1:25805211-25807260	1.30817	0.0053	up	PREDICTED: serum amyloid A protein-like
NC_030817.1_gene582	NC_030817.1:66585070-66589333	1.30876	0.01725	up	PREDICTED: glutathione-specific gamma-glutamylcyclotransferase 1
NC_030834.1_gene44	NC_030834.1:8395198-8422898	1.32541	0.00665	up	PREDICTED: DNA polymerase beta isoform X2
NC_030812.1_gene1117	NC_030812.1:99635077-99649806	1.32635	0.0009	up	PREDICTED: C-type lectin domain family 6 member A isoform X2
NC_030818.1_gene265	NC_030818.1:24994156-25009468	1.33031	0.0074	up	PREDICTED: 3-hydroxyanthranilate 3,4-dioxygenase isoform X1
NC_030823.1_gene102	NC_030823.1:4811685-4861092	1.33931	0.0194	up	PREDICTED: complement receptor type 2 isoform X5
NC_030830.1_gene982	NC_030830.1:45816481-46125168	1.35725	0.0364	up	PREDICTED: DNA primase large subunit
NC_030829.1_gene630	NC_030829.1:59644863-59732736	1.35876	0.01165	up	PREDICTED: monoglyceride lipase isoform X5
NC_030812.1_gene1023	NC_030812.1:95590388-95610787	1.37715	0.0359	up	PREDICTED: retinoic acid-induced protein 3
NC_030820.1_gene725	NC_030820.1:66571939-66606824	1.40354	0.00055	up	PREDICTED: protein-glutamine gamma-glutamyltransferase 2
NC_030812.1_gene1465	NC_030812.1:118320952-118332779	1.43674	0.00035	up	PREDICTED: putative interleukin-17 receptor E-like
NC_030820.1_gene596	NC_030820.1:60834689-60852363	1.4401	0.00135	up	PREDICTED: cerebral cavernous malformations 2 protein-like isoform X2
NC_030812.1_gene850	NC_030812.1:73945166-73963427	1.45498	0.00085	up	PREDICTED: neutrophil cytosol factor 4 isoform X1
NC_030822.1_gene879	NC_030822.1:39992957-39995310	1.45945	0.02275	up	PREDICTED: ADM isoform X1
NC_030815.1_gene545	NC_030815.1:69641342-69646812	1.46771	0.0067	up	PREDICTED: early growth response protein 3 isoform X2
NC_030827.1_gene361	NC_030827.1:62620241-62717754	1.47143	0.0004	up	PREDICTED: ankyrin repeat domain-containing protein 33B
NC_030826.1_gene156	NC_030826.1:14003568-14005609	1.47677	0.0495	up	PREDICTED: C-C motif chemokine 3
NC_030825.1_gene308	NC_030825.1:26722273-26729304	1.48354	0.00025	up	PREDICTED: C-C motif chemokine 22
NC_030814.1_gene985	NC_030814.1:92699552-92735804	1.48996	0.0005	up	PREDICTED: complement C3-like
NC_030830.1_gene66	NC_030830.1:7662628-7682804	1.5335	0.0004	up	PREDICTED: CD83 antigen isoform X2
NC_030824.1_gene312	NC_030824.1:18416814-18418976	1.53434	0.0003	up	PREDICTED: hydroxycarboxylic acid receptor 2
NC_030814.1_gene1059	NC_030814.1:94697565-94708291	1.53968	0.00055	up	PREDICTED: intercellular adhesion molecule 1
NC_030826.1_gene947	NC_030826.1:41482289-41488051	1.58093	0.01645	up	PREDICTED: keratin, type I cytoskeletal 17
NC_030816.1_gene389	NC_030816.1:62850933-62866745	1.58307	0.0006	up	PREDICTED: tumor necrosis factor alpha-induced protein 3
NC_030828.1_gene223	NC_030828.1:25892110-26082636	1.59062	0.0139	up	PREDICTED: aryl hydrocarbon receptor nuclear translocator 2 isoform X4
NC_030818.1_gene421	NC_030818.1:46246080-46257478	1.60751	0.0283	up	PREDICTED: interleukin-37 isoform X1
NC_030830.1_gene594	NC_030830.1:22245929-22248693	1.61714	0.0001	up	tumor necrosis factor alpha
NC_030822.1_gene676	NC_030822.1:34071716-34073359	1.62034	0.00175	up	PREDICTED: hemoglobin subunit beta-A-like
NC_030836.1_gene161	NC_030836.1:25872113-25876093	1.62294	5e-05	up	serum amyloid A3 precursor
NC_030822.1_gene323	NC_030822.1:8303249-8359569	1.72935	5e-05	up	PREDICTED: CD82 antigen isoform X1
NC_030823.1_gene318	NC_030823.1:40049634-40096376	1.77326	0.001	up	PREDICTED: tumor necrosis factor receptor superfamily member 8
NC_030823.1_gene684	NC_030823.1:69498879-69512095	1.79465	5e-05	up	PREDICTED: basic leucine zipper transcriptional factor ATF-like 3
NC_030812.1_gene126	NC_030812.1:25450274-25452226	1.79641	5e-05	up	PREDICTED: G-protein coupled receptor 84
NC_030826.1_gene163	NC_030826.1:14157360-14164201	1.80046	5e-05	up	PREDICTED: C-C motif chemokine 5
NC_030823.1_gene493	NC_030823.1:49971847-49975772	1.8365	5e-05	up	PREDICTED: transcription factor HES-4
NC_030825.1_gene588	NC_030825.1:47011764-47016516	1.88951	0.0001	up	PREDICTED: suprabasin isoform X1
NC_030835.1_gene108	NC_030835.1:10677754-10684820	1.9076	5e-05	up	PREDICTED: peptidyl-prolyl cis-trans isomerase F, mitochondrial isoform X2
NC_030826.1_gene155	NC_030826.1:13984238-13985957	1.95413	0.0003	up	PREDICTED: C-C motif chemokine 4
NC_030825.1_gene888	NC_030825.1:53505113-53523256	1.98137	5e-05	up	PREDICTED: carcinoembryonic antigen-related cell adhesion molecule 19
NC_030825.1_gene887	NC_030825.1:53479490-53496982	1.98213	5e-05	up	PREDICTED: poliovirus receptor isoform X2
NC_030822.1_gene106	NC_030822.1:2420351-2435086	1.98603	0.0097	up	PREDICTED: plasma protease C1 inhibitor
NC_030825.1_gene960	NC_030825.1:54795013-54799774	1.99658	0.01325	up	PREDICTED: prostacyclin receptor
NC_030822.1_gene1195	NC_030822.1:76763877-76775844	2.03598	5e-05	up	PREDICTED: collagenase 3
NC_030813.1_gene35	NC_030813.1:4609908-4649312	2.07566	5e-05	up	PREDICTED: TNFAIP3-interacting protein 3
NC_030814.1_gene915	NC_030814.1:90726729-90732953	2.14359	0.0009	up	PREDICTED: interleukin-27 subunit beta
NC_030823.1_gene84	NC_030823.1:3911734-3918077	2.16464	5e-05	up	PREDICTED: interleukin-10
NC_030830.1_gene686	NC_030830.1:24547733-24551245	2.17699	0.03115	up	interleukin-17A precursor
NC_030822.1_gene1111	NC_030822.1:62113530-62189952	2.20575	5e-05	up	PREDICTED: probable ribonuclease ZC3H12C isoform X1
NC_030812.1_gene1114	NC_030812.1:99584400-99596692	2.233	5e-05	up	PREDICTED: C-type lectin domain family 4 member E
NC_030811.1_gene808	NC_030811.1:89125123-89129007	2.27557	0.0001	up	interleukin-6 precursor
NC_030810.1_gene893	NC_030810.1:88414258-88429955	2.30176	5e-05	up	PREDICTED: chitinase-3-like protein 2 isoform X2
NC_030834.1_gene296	NC_030834.1:43340189-43344349	2.44254	0.01185	up	PREDICTED: CUB and sushi domain-containing protein 1
NC_030817.1_gene1146	NC_030817.1:96551560-96562831	2.64605	0.02125	up	PREDICTED: cysteine dioxygenase type 1
NC_030825.1_gene1383	NC_030825.1:64569907-64580219	2.67492	5e-05	up	PREDICTED: leukocyte-associated immunoglobulin-like receptor 1 isoform X3
NC_030814.1_gene174	NC_030814.1:39674854-39684949	2.8018	5e-05	up	interleukin-12 subunit beta precursor
NC_030829.1_gene548	NC_030829.1:54084868-54144689	2.82677	0.00605	up	PREDICTED: CUB domain-containing protein 1
NC_030830.1_gene55	NC_030830.1:6181000-6188267	2.93172	0.0242	up	PREDICTED: endothelin-1 isoform X2
NC_030817.1_gene583	NC_030817.1:66602812-66612020	2.99383	0.03955	up	PREDICTED: delta-like protein 4
NC_030809.1_gene360	NC_030809.1:19751807-19755322	3.12356	5e-05	up	PREDICTED: C-C motif chemokine 20 isoform X1
NC_030831.1_gene103	NC_030831.1:22439814-22876935	3.12823	0.00255	up	PREDICTED: dystrobrevin alpha isoform X25
NC_030814.1_gene828	NC_030814.1:88163475-88165829	3.30216	5e-05	up	granulocyte-macrophage colony-stimulating factor precursor
NC_030811.1_gene819	NC_030811.1:91410507-91505570	3.3356	0.00035	up	PREDICTED: integrin beta-8 isoform X2
NC_030836.1_gene158	NC_030836.1:25821380-25824602	3.43303	5e-05	up	PREDICTED: serum amyloid A protein isoform X2
NC_030814.1_gene1061	NC_030814.1:94710793-94717968	3.49597	0.001	up	PREDICTED: intercellular adhesion molecule 5 isoform X1
NC_030823.1_gene85	NC_030823.1:3986766-3996178	4.51628	0.03095	up	PREDICTED: interleukin-19 isoform X2
NC_030814.1_gene349	NC_030814.1:58189930-58190314	inf	0.00335	up	up-regulated during skeletal muscle growth protein 5
NC_030823.1_gene268	NC_030823.1:34691959-34694914	inf	0.0242	up	PREDICTED: lymphotactin
NC_030829.1_gene35	NC_030829.1:6616104-6712151	inf	0.0019	up	PREDICTED: CKLF-like MARVEL transmembrane domain-containing protein 8 isoform X2
NC_030832.1_gene579	NC_030832.1:27413902-27419786	inf	0.00555	up	PREDICTED: alpha-hemoglobin-stabilizing protein isoform X1
NC_030809.1_gene525	NC_030809.1:39988031-40010125	#NAME?	0.0002	down	PREDICTED: protein bicaudal D homolog 1-like
NC_030815.1_gene240	NC_030815.1:32903412-32904096	#NAME?	0.0123	down	PREDICTED: uncharacterized protein LOC108636662, partial
NC_030821.1_gene241	NC_030821.1:37386748-37389927	#NAME?	0.0371	down	PREDICTED: fatty acid-binding protein 9
NC_030826.1_gene161	NC_030826.1:14106687-14111318	#NAME?	0.0017	down	PREDICTED: C-C motif chemokine 14
NC_030829.1_gene338	NC_030829.1:48256045-48261677	#NAME?	0.00365	down	PREDICTED: stabilin-1-like
NC_030832.1_gene11	NC_030832.1:160113-160889	#NAME?	0.0371	down	PREDICTED: hemoglobin subunit mu
