# Supplementary material for: Transcriptome analysis reveals differential immune related genes expression in bovine viral diarrhea virus-2 infected goat peripheral blood mononuclear cells (PBMCs)
Source: BMC Genomics. 2019 Jun 21;20:516. doi: 10.1186/s12864-019-5830-y (PMC6588900; doi:10.1186/s12864-019-5830-y)
Supplement: Supplementary file 2 — Table S2. GO enrichment results of the DEGs between mock and BVDV-2 infected samples. (XLS 159 kb) [file 12864_2019_5830_MOESM2_ESM.xls]

id	enrichment	description	ratio_in_study	ratio_in_pop	p_uncorrected	p_fdr	namespace	genes_in_study
GO:0005125	e	cytokine activity	17/450	122/19076	4.25E-09	0	molecular_function	NC_030811.1_gene808(IL6);NC_030814.1_gene174(IL12B);NC_030826.1_gene163(CCL5);NC_030826.1_gene194(LOC102175889);NC_030829.1_gene35(CMTM8);NC_030830.1_gene686(IL17A);NC_030809.1_gene360(CCL20);NC_030825.1_gene308(CCL22);NC_030826.1_gene159(LOC102170772);NC_030826.1_gene156(LOC102181154);NC_030813.1_gene567(CXCL10);NC_030830.1_gene55(EDN1);NC_030823.1_gene84(IL10);NC_030814.1_gene1014(CCL25);NC_030…
GO:0008009	e	chemokine activity	9/450	31/19076	2.66E-08	0	molecular_function	NC_030826.1_gene163(CCL5);NC_030826.1_gene194(LOC102175889);NC_030809.1_gene360(CCL20);NC_030825.1_gene308(CCL22);NC_030826.1_gene159(LOC102170772);NC_030826.1_gene156(LOC102181154);NC_030813.1_gene567(CXCL10);NC_030814.1_gene1014(CCL25);NC_030832.1_gene656(CCL24)
GO:0005102	e	receptor binding	46/450	819/19076	5.09E-08	0	molecular_function	NC_030828.1_gene223(ARNT2);NC_030811.1_gene808(IL6);NC_030814.1_gene174(IL12B);NC_030811.1_gene762(SEMA3C);NC_030829.1_gene173(IL17RC);NC_030826.1_gene163(CCL5);NC_030809.1_gene484(FN1);NC_030826.1_gene947(LOC102177275);NC_030826.1_gene194(LOC102175889);NC_030829.1_gene35(CMTM8);NC_030830.1_gene686(IL17A);NC_030810.1_gene953(NGF);NC_030812.1_gene1115(CLEC4D);NC_030817.1_gene623(SPRED1);NC_030808.…
GO:0042379	e	chemokine receptor binding	9/450	36/19076	1.12E-07	0	molecular_function	NC_030826.1_gene163(CCL5);NC_030826.1_gene194(LOC102175889);NC_030809.1_gene360(CCL20);NC_030825.1_gene308(CCL22);NC_030826.1_gene159(LOC102170772);NC_030826.1_gene156(LOC102181154);NC_030813.1_gene567(CXCL10);NC_030814.1_gene1014(CCL25);NC_030832.1_gene656(CCL24)
GO:0005126	e	cytokine receptor binding	17/450	170/19076	5.96E-07	0.004	molecular_function	NC_030811.1_gene808(IL6);NC_030814.1_gene174(IL12B);NC_030826.1_gene163(CCL5);NC_030826.1_gene194(LOC102175889);NC_030830.1_gene686(IL17A);NC_030817.1_gene623(SPRED1);NC_030809.1_gene360(CCL20);NC_030825.1_gene308(CCL22);NC_030826.1_gene159(LOC102170772);NC_030826.1_gene156(LOC102181154);NC_030813.1_gene567(CXCL10);NC_030823.1_gene84(IL10);NC_030818.1_gene927(ENG);NC_030814.1_gene1014(CCL25);NC_0…
GO:0016702	e	oxidoreductase activity, acting on single donors with incorporation of molecular oxygen, incorporation of two atoms of oxygen	6/450	17/19076	1.65E-06	0.008	molecular_function	NC_030817.1_gene1146(CDO1);NC_030834.1_gene63(IDO1);NC_030835.1_gene19(ALOX5);NC_030818.1_gene265(HAAO);NC_030835.1_gene158(P4HA1);NC_030826.1_gene466(LOC102179132)
GO:0016701	e	oxidoreductase activity, acting on single donors with incorporation of molecular oxygen	6/450	18/19076	2.43E-06	0.008	molecular_function	NC_030817.1_gene1146(CDO1);NC_030834.1_gene63(IDO1);NC_030835.1_gene19(ALOX5);NC_030818.1_gene265(HAAO);NC_030835.1_gene158(P4HA1);NC_030826.1_gene466(LOC102179132)
GO:0005615	e	extracellular space	47/450	596/19076	7.97E-11	0	cellular_component	NC_030811.1_gene808(IL6);NC_030811.1_gene762(SEMA3C);NC_030826.1_gene163(CCL5);NC_030825.1_gene273(MMP2);NC_030810.1_gene344(PRDX1);NC_030814.1_gene381(CD14);NC_030831.1_gene65(LOC102169925);NC_030826.1_gene194(LOC102175889);NC_030829.1_gene35(CMTM8);NC_030812.1_gene1296(LGALS1);NC_030830.1_gene686(IL17A);NC_030808.1_gene1009(S100B);NC_030816.1_gene329(ENPP1);NC_030809.1_gene360(CCL20);NC_030810.…
GO:0044421	e	extracellular region part	107/450	2215/19076	2.20E-10	0	cellular_component	NC_030816.1_gene353(VNN1);NC_030811.1_gene808(IL6);NC_030814.1_gene174(IL12B);NC_030811.1_gene762(SEMA3C);NC_030826.1_gene163(CCL5);NC_030825.1_gene273(MMP2);NC_030809.1_gene484(FN1);NC_030810.1_gene344(PRDX1);NC_030814.1_gene381(CD14);NC_030826.1_gene1056(GRN);NC_030826.1_gene947(LOC102177275);NC_030823.1_gene630(LAMC1);NC_030816.1_gene389(TNFAIP3);NC_030815.1_gene435(GLIPR2);NC_030823.1_gene228…
GO:0031988	e	membrane-bounded vesicle	81/450	1909/19076	1.68E-07	0	cellular_component	NC_030816.1_gene353(VNN1);NC_030811.1_gene762(SEMA3C);NC_030809.1_gene484(FN1);NC_030810.1_gene344(PRDX1);NC_030814.1_gene381(CD14);NC_030826.1_gene1056(GRN);NC_030822.1_gene524(LOC102174322);NC_030826.1_gene947(LOC102177275);NC_030823.1_gene630(LAMC1);NC_030816.1_gene389(TNFAIP3);NC_030815.1_gene435(GLIPR2);NC_030823.1_gene228(CDC42BPA);NC_030827.1_gene197(SNX18);NC_030817.1_gene503(PYGL);NC_030…
GO:0070062	e	extracellular exosome	74/450	1696/19076	2.18E-07	0	cellular_component	NC_030816.1_gene353(VNN1);NC_030811.1_gene762(SEMA3C);NC_030809.1_gene484(FN1);NC_030810.1_gene344(PRDX1);NC_030814.1_gene381(CD14);NC_030826.1_gene1056(GRN);NC_030826.1_gene947(LOC102177275);NC_030823.1_gene630(LAMC1);NC_030816.1_gene389(TNFAIP3);NC_030815.1_gene435(GLIPR2);NC_030823.1_gene228(CDC42BPA);NC_030827.1_gene197(SNX18);NC_030817.1_gene503(PYGL);NC_030827.1_gene256(DAB2);NC_030816.1_ge…
GO:0065010	e	extracellular membrane-bounded organelle	74/450	1697/19076	2.20E-07	0	cellular_component	NC_030816.1_gene353(VNN1);NC_030811.1_gene762(SEMA3C);NC_030809.1_gene484(FN1);NC_030810.1_gene344(PRDX1);NC_030814.1_gene381(CD14);NC_030826.1_gene1056(GRN);NC_030826.1_gene947(LOC102177275);NC_030823.1_gene630(LAMC1);NC_030816.1_gene389(TNFAIP3);NC_030815.1_gene435(GLIPR2);NC_030823.1_gene228(CDC42BPA);NC_030827.1_gene197(SNX18);NC_030817.1_gene503(PYGL);NC_030827.1_gene256(DAB2);NC_030816.1_ge…
GO:1903561	e	extracellular vesicle	74/450	1704/19076	2.41E-07	0	cellular_component	NC_030816.1_gene353(VNN1);NC_030811.1_gene762(SEMA3C);NC_030809.1_gene484(FN1);NC_030810.1_gene344(PRDX1);NC_030814.1_gene381(CD14);NC_030826.1_gene1056(GRN);NC_030826.1_gene947(LOC102177275);NC_030823.1_gene630(LAMC1);NC_030816.1_gene389(TNFAIP3);NC_030815.1_gene435(GLIPR2);NC_030823.1_gene228(CDC42BPA);NC_030827.1_gene197(SNX18);NC_030817.1_gene503(PYGL);NC_030827.1_gene256(DAB2);NC_030816.1_ge…
GO:0043230	e	extracellular organelle	74/450	1705/19076	2.44E-07	0	cellular_component	NC_030816.1_gene353(VNN1);NC_030811.1_gene762(SEMA3C);NC_030809.1_gene484(FN1);NC_030810.1_gene344(PRDX1);NC_030814.1_gene381(CD14);NC_030826.1_gene1056(GRN);NC_030826.1_gene947(LOC102177275);NC_030823.1_gene630(LAMC1);NC_030816.1_gene389(TNFAIP3);NC_030815.1_gene435(GLIPR2);NC_030823.1_gene228(CDC42BPA);NC_030827.1_gene197(SNX18);NC_030817.1_gene503(PYGL);NC_030827.1_gene256(DAB2);NC_030816.1_ge…
GO:0031982	e	vesicle	81/450	1983/19076	9.60E-07	0.008	cellular_component	NC_030816.1_gene353(VNN1);NC_030811.1_gene762(SEMA3C);NC_030809.1_gene484(FN1);NC_030810.1_gene344(PRDX1);NC_030814.1_gene381(CD14);NC_030826.1_gene1056(GRN);NC_030822.1_gene524(LOC102174322);NC_030826.1_gene947(LOC102177275);NC_030823.1_gene630(LAMC1);NC_030816.1_gene389(TNFAIP3);NC_030815.1_gene435(GLIPR2);NC_030823.1_gene228(CDC42BPA);NC_030827.1_gene197(SNX18);NC_030817.1_gene503(PYGL);NC_030…
GO:0044459	e	plasma membrane part	51/450	1085/19076	2.52E-06	0.008	cellular_component	NC_030823.1_gene199(CNIH3);NC_030811.1_gene808(IL6);NC_030830.1_gene718(TNFRSF21);NC_030809.1_gene484(FN1);NC_030825.1_gene980(C5AR2);NC_030814.1_gene381(CD14);NC_030822.1_gene524(LOC102174322);NC_030827.1_gene197(SNX18);NC_030822.1_gene356(SLC1A2);NC_030823.1_gene314(DHRS3);NC_030809.1_gene1016(SLC40A1);NC_030826.1_gene1375(SLC16A5);NC_030827.1_gene256(DAB2);NC_030810.1_gene575(GNG12);NC_030826.…
GO:0040012	e	regulation of locomotion	37/450	426/19076	3.89E-11	0	biological_process	NC_030811.1_gene762(SEMA3C);NC_030809.1_gene484(FN1);NC_030825.1_gene980(C5AR2);NC_030815.1_gene435(GLIPR2);NC_030827.1_gene256(DAB2);NC_030826.1_gene194(LOC102175889);NC_030826.1_gene1153(PECAM1);NC_030812.1_gene1296(LGALS1);NC_030809.1_gene360(CCL20);NC_030812.1_gene103(PLXNC1);NC_030826.1_gene156(LOC102181154);NC_030834.1_gene165(DLC1);NC_030828.1_gene141(ARPIN);NC_030813.1_gene567(CXCL10);NC_…
GO:1902533	e	positive regulation of intracellular signal transduction	40/450	494/19076	4.52E-11	0	biological_process	NC_030811.1_gene808(IL6);NC_030814.1_gene174(IL12B);NC_030825.1_gene980(C5AR2);NC_030815.1_gene435(GLIPR2);NC_030826.1_gene194(LOC102175889);NC_030826.1_gene1153(PECAM1);NC_030812.1_gene1296(LGALS1);NC_030812.1_gene1117(CLEC6A);NC_030817.1_gene623(SPRED1);NC_030808.1_gene425(HES1);NC_030808.1_gene1009(S100B);NC_030819.1_gene129(SPRY2);NC_030825.1_gene308(CCL22);NC_030826.1_gene156(LOC102181154);N…
GO:0006955	e	immune response	31/450	288/19076	5.29E-11	0	biological_process	NC_030816.1_gene353(VNN1);NC_030811.1_gene808(IL6);NC_030830.1_gene718(TNFRSF21);NC_030826.1_gene163(CCL5);NC_030810.1_gene344(PRDX1);NC_030811.1_gene759(CD36);NC_030818.1_gene1111(FCN1);NC_030809.1_gene456(SLC11A1);NC_030833.1_gene16(LOC102184116);NC_030833.1_gene15(LOC108633263);NC_030810.1_gene1055(LOC102173987);NC_030812.1_gene1117(CLEC6A);NC_030812.1_gene1115(CLEC4D);NC_030808.1_gene1009(S10…
GO:0051270	e	regulation of cellular component movement	35/450	416/19076	8.30E-11	0	biological_process	NC_030811.1_gene762(SEMA3C);NC_030809.1_gene484(FN1);NC_030825.1_gene980(C5AR2);NC_030815.1_gene435(GLIPR2);NC_030827.1_gene256(DAB2);NC_030826.1_gene194(LOC102175889);NC_030826.1_gene1153(PECAM1);NC_030809.1_gene360(CCL20);NC_030812.1_gene103(PLXNC1);NC_030826.1_gene156(LOC102181154);NC_030834.1_gene165(DLC1);NC_030828.1_gene141(ARPIN);NC_030813.1_gene567(CXCL10);NC_030808.1_gene470(ADIPOQ);NC_0…
GO:0006954	e	inflammatory response	20/450	123/19076	8.40E-11	0	biological_process	NC_030816.1_gene353(VNN1);NC_030811.1_gene808(IL6);NC_030830.1_gene718(TNFRSF21);NC_030826.1_gene163(CCL5);NC_030809.1_gene484(FN1);NC_030825.1_gene980(C5AR2);NC_030814.1_gene381(CD14);NC_030809.1_gene456(SLC11A1);NC_030833.1_gene16(LOC102184116);NC_030833.1_gene15(LOC108633263);NC_030810.1_gene1055(LOC102173987);NC_030825.1_gene308(CCL22);NC_030813.1_gene567(CXCL10);NC_030830.1_gene598(AIF1);NC_…
GO:2000145	e	regulation of cell motility	35/450	396/19076	9.06E-11	0	biological_process	NC_030811.1_gene762(SEMA3C);NC_030809.1_gene484(FN1);NC_030825.1_gene980(C5AR2);NC_030815.1_gene435(GLIPR2);NC_030827.1_gene256(DAB2);NC_030826.1_gene194(LOC102175889);NC_030826.1_gene1153(PECAM1);NC_030809.1_gene360(CCL20);NC_030812.1_gene103(PLXNC1);NC_030826.1_gene156(LOC102181154);NC_030834.1_gene165(DLC1);NC_030828.1_gene141(ARPIN);NC_030813.1_gene567(CXCL10);NC_030808.1_gene470(ADIPOQ);NC_0…
GO:0030334	e	regulation of cell migration	35/450	375/19076	9.06E-11	0	biological_process	NC_030811.1_gene762(SEMA3C);NC_030809.1_gene484(FN1);NC_030825.1_gene980(C5AR2);NC_030815.1_gene435(GLIPR2);NC_030827.1_gene256(DAB2);NC_030826.1_gene194(LOC102175889);NC_030826.1_gene1153(PECAM1);NC_030809.1_gene360(CCL20);NC_030812.1_gene103(PLXNC1);NC_030826.1_gene156(LOC102181154);NC_030834.1_gene165(DLC1);NC_030828.1_gene141(ARPIN);NC_030813.1_gene567(CXCL10);NC_030808.1_gene470(ADIPOQ);NC_0…
GO:0002376	e	immune system process	52/450	672/19076	9.73E-11	0	biological_process	NC_030816.1_gene353(VNN1);NC_030811.1_gene808(IL6);NC_030814.1_gene174(IL12B);NC_030823.1_gene684(BATF3);NC_030829.1_gene173(IL17RC);NC_030830.1_gene718(TNFRSF21);NC_030826.1_gene163(CCL5);NC_030810.1_gene344(PRDX1);NC_030814.1_gene381(CD14);NC_030816.1_gene389(TNFAIP3);NC_030811.1_gene759(CD36);NC_030818.1_gene1111(FCN1);NC_030809.1_gene456(SLC11A1);NC_030809.1_gene1016(SLC40A1);NC_030833.1_gene…
GO:0006952	e	defense response	39/450	377/19076	1.04E-10	0	biological_process	NC_030816.1_gene353(VNN1);NC_030811.1_gene808(IL6);NC_030814.1_gene174(IL12B);NC_030829.1_gene173(IL17RC);NC_030830.1_gene718(TNFRSF21);NC_030826.1_gene163(CCL5);NC_030809.1_gene484(FN1);NC_030810.1_gene344(PRDX1);NC_030825.1_gene980(C5AR2);NC_030814.1_gene381(CD14);NC_030817.1_gene916(CEBPE);NC_030818.1_gene1111(FCN1);NC_030809.1_gene456(SLC11A1);NC_030833.1_gene16(LOC102184116);NC_030833.1_gene…
GO:0032879	e	regulation of localization	78/450	1342/19076	1.29E-10	0	biological_process	NC_030823.1_gene199(CNIH3);NC_030811.1_gene808(IL6);NC_030811.1_gene762(SEMA3C);NC_030829.1_gene173(IL17RC);NC_030830.1_gene718(TNFRSF21);NC_030809.1_gene484(FN1);NC_030810.1_gene344(PRDX1);NC_030825.1_gene980(C5AR2);NC_030814.1_gene381(CD14);NC_030835.1_gene108(PPIF);NC_030815.1_gene435(GLIPR2);NC_030822.1_gene356(SLC1A2);NC_030809.1_gene456(SLC11A1);NC_030827.1_gene256(DAB2);NC_030816.1_gene13(…
GO:0023056	e	positive regulation of signaling	52/450	834/19076	1.61E-10	0	biological_process	NC_030811.1_gene808(IL6);NC_030814.1_gene174(IL12B);NC_030823.1_gene687(ATF3);NC_030825.1_gene980(C5AR2);NC_030835.1_gene108(PPIF);NC_030815.1_gene435(GLIPR2);NC_030827.1_gene256(DAB2);NC_030810.1_gene577(WLS);NC_030826.1_gene194(LOC102175889);NC_030826.1_gene1153(PECAM1);NC_030812.1_gene1296(LGALS1);NC_030812.1_gene1117(CLEC6A);NC_030817.1_gene623(SPRED1);NC_030821.1_gene31(LOC102174762);NC_0308…
GO:0048584	e	positive regulation of response to stimulus	71/450	1094/19076	1.81E-10	0	biological_process	NC_030811.1_gene808(IL6);NC_030814.1_gene174(IL12B);NC_030823.1_gene687(ATF3);NC_030829.1_gene173(IL17RC);NC_030830.1_gene718(TNFRSF21);NC_030825.1_gene273(MMP2);NC_030825.1_gene980(C5AR2);NC_030814.1_gene381(CD14);NC_030835.1_gene108(PPIF);NC_030815.1_gene435(GLIPR2);NC_030818.1_gene1111(FCN1);NC_030809.1_gene456(SLC11A1);NC_030827.1_gene256(DAB2);NC_030833.1_gene16(LOC102184116);NC_030833.1_gen…
GO:0001817	e	regulation of cytokine production	29/450	304/19076	1.94E-10	0	biological_process	NC_030811.1_gene808(IL6);NC_030814.1_gene174(IL12B);NC_030829.1_gene173(IL17RC);NC_030830.1_gene718(TNFRSF21);NC_030809.1_gene484(FN1);NC_030825.1_gene980(C5AR2);NC_030814.1_gene381(CD14);NC_030816.1_gene389(TNFAIP3);NC_030809.1_gene456(SLC11A1);NC_030833.1_gene16(LOC102184116);NC_030833.1_gene15(LOC108633263);NC_030826.1_gene194(LOC102175889);NC_030830.1_gene686(IL17A);NC_030812.1_gene1117(CLEC6…
GO:0002682	e	regulation of immune system process	45/450	662/19076	1.98E-10	0	biological_process	NC_030816.1_gene353(VNN1);NC_030811.1_gene808(IL6);NC_030814.1_gene174(IL12B);NC_030830.1_gene718(TNFRSF21);NC_030825.1_gene273(MMP2);NC_030825.1_gene980(C5AR2);NC_030814.1_gene381(CD14);NC_030816.1_gene389(TNFAIP3);NC_030818.1_gene1111(FCN1);NC_030809.1_gene456(SLC11A1);NC_030833.1_gene16(LOC102184116);NC_030833.1_gene15(LOC108633263);NC_030826.1_gene194(LOC102175889);NC_030812.1_gene1296(LGALS1…
GO:0009967	e	positive regulation of signal transduction	50/450	763/19076	2.09E-10	0	biological_process	NC_030811.1_gene808(IL6);NC_030814.1_gene174(IL12B);NC_030823.1_gene687(ATF3);NC_030825.1_gene980(C5AR2);NC_030835.1_gene108(PPIF);NC_030815.1_gene435(GLIPR2);NC_030827.1_gene256(DAB2);NC_030810.1_gene577(WLS);NC_030826.1_gene194(LOC102175889);NC_030826.1_gene1153(PECAM1);NC_030812.1_gene1296(LGALS1);NC_030812.1_gene1117(CLEC6A);NC_030817.1_gene623(SPRED1);NC_030808.1_gene425(HES1);NC_030808.1_ge…
GO:0048583	e	regulation of response to stimulus	103/450	1948/19076	2.34E-10	0	biological_process	NC_030823.1_gene199(CNIH3);NC_030816.1_gene353(VNN1);NC_030811.1_gene808(IL6);NC_030814.1_gene174(IL12B);NC_030811.1_gene762(SEMA3C);NC_030823.1_gene687(ATF3);NC_030829.1_gene173(IL17RC);NC_030830.1_gene718(TNFRSF21);NC_030825.1_gene273(MMP2);NC_030809.1_gene484(FN1);NC_030810.1_gene344(PRDX1);NC_030825.1_gene980(C5AR2);NC_030814.1_gene381(CD14);NC_030835.1_gene108(PPIF);NC_030816.1_gene389(TNFAI…
GO:0048518	e	positive regulation of biological process	136/450	3209/19076	2.55E-10	0	biological_process	NC_030809.1_gene143(SEPN1);NC_030814.1_gene1335(NOTCH3);NC_030828.1_gene223(ARNT2);NC_030816.1_gene353(VNN1);NC_030811.1_gene808(IL6);NC_030814.1_gene174(IL12B);NC_030811.1_gene762(SEMA3C);NC_030825.1_gene470(ZFHX3);NC_030823.1_gene687(ATF3);NC_030829.1_gene173(IL17RC);NC_030830.1_gene718(TNFRSF21);NC_030825.1_gene273(MMP2);NC_030809.1_gene484(FN1);NC_030825.1_gene980(C5AR2);NC_030814.1_gene381(C…
GO:1902531	e	regulation of intracellular signal transduction	53/450	874/19076	2.88E-10	0	biological_process	NC_030816.1_gene353(VNN1);NC_030811.1_gene808(IL6);NC_030814.1_gene174(IL12B);NC_030823.1_gene687(ATF3);NC_030809.1_gene484(FN1);NC_030810.1_gene344(PRDX1);NC_030825.1_gene980(C5AR2);NC_030835.1_gene108(PPIF);NC_030816.1_gene389(TNFAIP3);NC_030815.1_gene435(GLIPR2);NC_030826.1_gene194(LOC102175889);NC_030826.1_gene1153(PECAM1);NC_030812.1_gene1296(LGALS1);NC_030812.1_gene1117(CLEC6A);NC_030817.1_…
GO:0006950	e	response to stress	68/450	1289/19076	4.00E-10	0	biological_process	NC_030809.1_gene143(SEPN1);NC_030828.1_gene223(ARNT2);NC_030816.1_gene353(VNN1);NC_030811.1_gene808(IL6);NC_030814.1_gene174(IL12B);NC_030823.1_gene687(ATF3);NC_030829.1_gene173(IL17RC);NC_030830.1_gene718(TNFRSF21);NC_030826.1_gene163(CCL5);NC_030825.1_gene273(MMP2);NC_030809.1_gene484(FN1);NC_030810.1_gene344(PRDX1);NC_030825.1_gene980(C5AR2);NC_030814.1_gene381(CD14);NC_030835.1_gene108(PPIF);…
GO:0051239	e	regulation of multicellular organismal process	73/450	1461/19076	8.19E-10	0	biological_process	NC_030814.1_gene1335(NOTCH3);NC_030816.1_gene353(VNN1);NC_030811.1_gene808(IL6);NC_030814.1_gene174(IL12B);NC_030811.1_gene762(SEMA3C);NC_030829.1_gene173(IL17RC);NC_030830.1_gene718(TNFRSF21);NC_030809.1_gene484(FN1);NC_030825.1_gene980(C5AR2);NC_030814.1_gene381(CD14);NC_030826.1_gene947(LOC102177275);NC_030816.1_gene389(TNFAIP3);NC_030815.1_gene435(GLIPR2);NC_030823.1_gene314(DHRS3);NC_030809.…
GO:0010647	e	positive regulation of cell communication	54/450	927/19076	9.64E-10	0	biological_process	NC_030811.1_gene808(IL6);NC_030814.1_gene174(IL12B);NC_030823.1_gene687(ATF3);NC_030825.1_gene980(C5AR2);NC_030835.1_gene108(PPIF);NC_030815.1_gene435(GLIPR2);NC_030827.1_gene256(DAB2);NC_030810.1_gene577(WLS);NC_030826.1_gene194(LOC102175889);NC_030826.1_gene1153(PECAM1);NC_030812.1_gene1296(LGALS1);NC_030812.1_gene1117(CLEC6A);NC_030817.1_gene623(SPRED1);NC_030821.1_gene31(LOC102174762);NC_0308…
GO:0009966	e	regulation of signal transduction	71/450	1414/19076	1.37E-09	0	biological_process	NC_030823.1_gene199(CNIH3);NC_030816.1_gene353(VNN1);NC_030811.1_gene808(IL6);NC_030814.1_gene174(IL12B);NC_030823.1_gene687(ATF3);NC_030809.1_gene484(FN1);NC_030810.1_gene344(PRDX1);NC_030825.1_gene980(C5AR2);NC_030835.1_gene108(PPIF);NC_030816.1_gene389(TNFAIP3);NC_030815.1_gene435(GLIPR2);NC_030823.1_gene314(DHRS3);NC_030827.1_gene256(DAB2);NC_030826.1_gene994(RAMP2);NC_030810.1_gene577(WLS);N…
GO:0043207	e	response to external biotic stimulus	29/450	337/19076	2.16E-09	0	biological_process	NC_030811.1_gene808(IL6);NC_030814.1_gene174(IL12B);NC_030817.1_gene1079(PTGER2);NC_030823.1_gene684(BATF3);NC_030829.1_gene173(IL17RC);NC_030830.1_gene718(TNFRSF21);NC_030826.1_gene163(CCL5);NC_030814.1_gene381(CD14);NC_030817.1_gene916(CEBPE);NC_030809.1_gene456(SLC11A1);NC_030833.1_gene16(LOC102184116);NC_030833.1_gene15(LOC108633263);NC_030830.1_gene686(IL17A);NC_030810.1_gene1055(LOC10217398…
GO:0009607	e	response to biotic stimulus	30/450	360/19076	2.42E-09	0	biological_process	NC_030811.1_gene808(IL6);NC_030814.1_gene174(IL12B);NC_030817.1_gene1079(PTGER2);NC_030823.1_gene684(BATF3);NC_030829.1_gene173(IL17RC);NC_030830.1_gene718(TNFRSF21);NC_030826.1_gene163(CCL5);NC_030814.1_gene381(CD14);NC_030817.1_gene916(CEBPE);NC_030809.1_gene456(SLC11A1);NC_030833.1_gene16(LOC102184116);NC_030833.1_gene15(LOC108633263);NC_030836.1_gene709(LOC108634238);NC_030830.1_gene686(IL17A…
GO:0050896	e	response to stimulus	106/450	2550/19076	3.82E-09	0	biological_process	NC_030809.1_gene143(SEPN1);NC_030828.1_gene223(ARNT2);NC_030816.1_gene353(VNN1);NC_030811.1_gene808(IL6);NC_030814.1_gene174(IL12B);NC_030825.1_gene470(ZFHX3);NC_030817.1_gene1079(PTGER2);NC_030823.1_gene684(BATF3);NC_030823.1_gene687(ATF3);NC_030829.1_gene173(IL17RC);NC_030830.1_gene718(TNFRSF21);NC_030826.1_gene163(CCL5);NC_030825.1_gene273(MMP2);NC_030809.1_gene484(FN1);NC_030810.1_gene344(PRD…
GO:0006935	e	chemotaxis	18/450	138/19076	4.37E-09	0	biological_process	NC_030811.1_gene762(SEMA3C);NC_030829.1_gene173(IL17RC);NC_030826.1_gene163(CCL5);NC_030826.1_gene194(LOC102175889);NC_030829.1_gene35(CMTM8);NC_030809.1_gene360(CCL20);NC_030825.1_gene308(CCL22);NC_030826.1_gene159(LOC102170772);NC_030826.1_gene156(LOC102181154);NC_030834.1_gene266(LOC102188015);NC_030815.1_gene545(EGR3);NC_030811.1_gene648(DOCK4);NC_030818.1_gene927(ENG);NC_030817.1_gene32(FLRT…
GO:0042330	e	taxis	18/450	139/19076	4.92E-09	0	biological_process	NC_030811.1_gene762(SEMA3C);NC_030829.1_gene173(IL17RC);NC_030826.1_gene163(CCL5);NC_030826.1_gene194(LOC102175889);NC_030829.1_gene35(CMTM8);NC_030809.1_gene360(CCL20);NC_030825.1_gene308(CCL22);NC_030826.1_gene159(LOC102170772);NC_030826.1_gene156(LOC102181154);NC_030834.1_gene266(LOC102188015);NC_030815.1_gene545(EGR3);NC_030811.1_gene648(DOCK4);NC_030818.1_gene927(ENG);NC_030817.1_gene32(FLRT…
GO:0023051	e	regulation of signaling	75/450	1575/19076	5.48E-09	0	biological_process	NC_030823.1_gene199(CNIH3);NC_030816.1_gene353(VNN1);NC_030811.1_gene808(IL6);NC_030814.1_gene174(IL12B);NC_030823.1_gene687(ATF3);NC_030809.1_gene484(FN1);NC_030810.1_gene344(PRDX1);NC_030825.1_gene980(C5AR2);NC_030835.1_gene108(PPIF);NC_030816.1_gene389(TNFAIP3);NC_030815.1_gene435(GLIPR2);NC_030823.1_gene314(DHRS3);NC_030827.1_gene256(DAB2);NC_030826.1_gene994(RAMP2);NC_030810.1_gene577(WLS);N…
GO:0048522	e	positive regulation of cellular process	113/450	2818/19076	7.54E-09	0	biological_process	NC_030809.1_gene143(SEPN1);NC_030814.1_gene1335(NOTCH3);NC_030828.1_gene223(ARNT2);NC_030816.1_gene353(VNN1);NC_030811.1_gene808(IL6);NC_030814.1_gene174(IL12B);NC_030811.1_gene762(SEMA3C);NC_030825.1_gene470(ZFHX3);NC_030823.1_gene687(ATF3);NC_030829.1_gene173(IL17RC);NC_030809.1_gene484(FN1);NC_030825.1_gene980(C5AR2);NC_030814.1_gene381(CD14);NC_030826.1_gene947(LOC102177275);NC_030835.1_gene1…
GO:0010033	e	response to organic substance	47/450	801/19076	1.23E-08	0	biological_process	NC_030809.1_gene143(SEPN1);NC_030811.1_gene808(IL6);NC_030814.1_gene174(IL12B);NC_030825.1_gene470(ZFHX3);NC_030817.1_gene1079(PTGER2);NC_030830.1_gene718(TNFRSF21);NC_030825.1_gene273(MMP2);NC_030814.1_gene381(CD14);NC_030816.1_gene389(TNFAIP3);NC_030822.1_gene356(SLC1A2);NC_030809.1_gene456(SLC11A1);NC_030826.1_gene994(RAMP2);NC_030833.1_gene16(LOC102184116);NC_030833.1_gene15(LOC108633263);NC_…
GO:0051240	e	positive regulation of multicellular organismal process	47/450	801/19076	1.23E-08	0	biological_process	NC_030816.1_gene353(VNN1);NC_030811.1_gene808(IL6);NC_030814.1_gene174(IL12B);NC_030829.1_gene173(IL17RC);NC_030809.1_gene484(FN1);NC_030814.1_gene381(CD14);NC_030826.1_gene947(LOC102177275);NC_030816.1_gene389(TNFAIP3);NC_030815.1_gene435(GLIPR2);NC_030809.1_gene456(SLC11A1);NC_030827.1_gene256(DAB2);NC_030826.1_gene994(RAMP2);NC_030833.1_gene16(LOC102184116);NC_030833.1_gene15(LOC108633263);NC_…
GO:0010646	e	regulation of cell communication	77/450	1682/19076	1.62E-08	0	biological_process	NC_030823.1_gene199(CNIH3);NC_030816.1_gene353(VNN1);NC_030811.1_gene808(IL6);NC_030814.1_gene174(IL12B);NC_030823.1_gene687(ATF3);NC_030809.1_gene484(FN1);NC_030810.1_gene344(PRDX1);NC_030825.1_gene980(C5AR2);NC_030835.1_gene108(PPIF);NC_030816.1_gene389(TNFAIP3);NC_030815.1_gene435(GLIPR2);NC_030823.1_gene314(DHRS3);NC_030827.1_gene256(DAB2);NC_030826.1_gene994(RAMP2);NC_030810.1_gene577(WLS);N…
GO:0002237	e	response to molecule of bacterial origin	16/450	119/19076	2.05E-08	0	biological_process	NC_030811.1_gene808(IL6);NC_030814.1_gene174(IL12B);NC_030817.1_gene1079(PTGER2);NC_030830.1_gene718(TNFRSF21);NC_030814.1_gene381(CD14);NC_030809.1_gene456(SLC11A1);NC_030833.1_gene16(LOC102184116);NC_030833.1_gene15(LOC108633263);NC_030822.1_gene286(NR1H3);NC_030813.1_gene567(CXCL10);NC_030834.1_gene73(ADAM9);NC_030820.1_gene182(MRC1);NC_030823.1_gene84(IL10);NC_030834.1_gene63(IDO1);NC_030825.…
GO:0002684	e	positive regulation of immune system process	30/450	399/19076	2.57E-08	0	biological_process	NC_030816.1_gene353(VNN1);NC_030811.1_gene808(IL6);NC_030814.1_gene174(IL12B);NC_030830.1_gene718(TNFRSF21);NC_030825.1_gene273(MMP2);NC_030814.1_gene381(CD14);NC_030818.1_gene1111(FCN1);NC_030809.1_gene456(SLC11A1);NC_030833.1_gene16(LOC102184116);NC_030833.1_gene15(LOC108633263);NC_030826.1_gene194(LOC102175889);NC_030812.1_gene1296(LGALS1);NC_030830.1_gene686(IL17A);NC_030810.1_gene1055(LOC102…
GO:0040011	e	locomotion	32/450	450/19076	3.26E-08	0	biological_process	NC_030814.1_gene174(IL12B);NC_030811.1_gene762(SEMA3C);NC_030829.1_gene173(IL17RC);NC_030826.1_gene163(CCL5);NC_030823.1_gene630(LAMC1);NC_030823.1_gene228(CDC42BPA);NC_030826.1_gene194(LOC102175889);NC_030829.1_gene35(CMTM8);NC_030815.1_gene468(FOXE1);NC_030808.1_gene425(HES1);NC_030809.1_gene360(CCL20);NC_030825.1_gene308(CCL22);NC_030826.1_gene159(LOC102170772);NC_030826.1_gene156(LOC102181154…
GO:0040017	e	positive regulation of locomotion	22/450	234/19076	4.05E-08	0	biological_process	NC_030811.1_gene762(SEMA3C);NC_030809.1_gene484(FN1);NC_030815.1_gene435(GLIPR2);NC_030827.1_gene256(DAB2);NC_030826.1_gene194(LOC102175889);NC_030812.1_gene1296(LGALS1);NC_030809.1_gene360(CCL20);NC_030826.1_gene156(LOC102181154);NC_030813.1_gene567(CXCL10);NC_030834.1_gene73(ADAM9);NC_030830.1_gene598(AIF1);NC_030811.1_gene698(LAMB1);NC_030830.1_gene55(EDN1);NC_030822.1_gene16(STX3);NC_030813.1…
GO:0050707	e	regulation of cytokine secretion	13/450	80/19076	4.42E-08	0	biological_process	NC_030829.1_gene173(IL17RC);NC_030830.1_gene718(TNFRSF21);NC_030809.1_gene484(FN1);NC_030825.1_gene980(C5AR2);NC_030833.1_gene16(LOC102184116);NC_030833.1_gene15(LOC108633263);NC_030830.1_gene686(IL17A);NC_030812.1_gene1117(CLEC6A);NC_030826.1_gene156(LOC102181154);NC_030818.1_gene586(ANXA4);NC_030823.1_gene84(IL10);NC_030823.1_gene383(TNFRSF9);NC_030811.1_gene266(CLEC5A)
GO:0060326	e	cell chemotaxis	13/450	85/19076	9.30E-08	0	biological_process	NC_030829.1_gene173(IL17RC);NC_030826.1_gene163(CCL5);NC_030826.1_gene194(LOC102175889);NC_030809.1_gene360(CCL20);NC_030825.1_gene308(CCL22);NC_030826.1_gene159(LOC102170772);NC_030826.1_gene156(LOC102181154);NC_030834.1_gene266(LOC102188015);NC_030815.1_gene545(EGR3);NC_030811.1_gene648(DOCK4);NC_030818.1_gene927(ENG);NC_030814.1_gene1014(CCL25);NC_030832.1_gene656(CCL24)
GO:0032502	e	developmental process	98/450	2448/19076	9.83E-08	0	biological_process	NC_030809.1_gene143(SEPN1);NC_030814.1_gene1335(NOTCH3);NC_030828.1_gene223(ARNT2);NC_030811.1_gene808(IL6);NC_030814.1_gene174(IL12B);NC_030811.1_gene762(SEMA3C);NC_030823.1_gene684(BATF3);NC_030823.1_gene687(ATF3);NC_030825.1_gene273(MMP2);NC_030809.1_gene484(FN1);NC_030826.1_gene947(LOC102177275);NC_030823.1_gene630(LAMC1);NC_030809.1_gene811(TANC1);NC_030822.1_gene356(SLC1A2);NC_030817.1_gene…
GO:0001819	e	positive regulation of cytokine production	20/450	206/19076	9.92E-08	0	biological_process	NC_030811.1_gene808(IL6);NC_030814.1_gene174(IL12B);NC_030829.1_gene173(IL17RC);NC_030814.1_gene381(CD14);NC_030809.1_gene456(SLC11A1);NC_030833.1_gene16(LOC102184116);NC_030833.1_gene15(LOC108633263);NC_030830.1_gene686(IL17A);NC_030812.1_gene1117(CLEC6A);NC_030826.1_gene156(LOC102181154);NC_030830.1_gene66(CD83);NC_030808.1_gene470(ADIPOQ);NC_030811.1_gene596(NOD1);NC_030823.1_gene84(IL10);NC_0…
GO:0045937	e	positive regulation of phosphate metabolic process	36/450	576/19076	1.18E-07	0	biological_process	NC_030811.1_gene808(IL6);NC_030814.1_gene174(IL12B);NC_030825.1_gene980(C5AR2);NC_030815.1_gene435(GLIPR2);NC_030809.1_gene456(SLC11A1);NC_030827.1_gene256(DAB2);NC_030826.1_gene994(RAMP2);NC_030826.1_gene194(LOC102175889);NC_030826.1_gene1153(PECAM1);NC_030808.1_gene425(HES1);NC_030819.1_gene129(SPRY2);NC_030825.1_gene308(CCL22);NC_030826.1_gene156(LOC102181154);NC_030834.1_gene165(DLC1);NC_0308…
GO:0010562	e	positive regulation of phosphorus metabolic process	36/450	576/19076	1.18E-07	0	biological_process	NC_030811.1_gene808(IL6);NC_030814.1_gene174(IL12B);NC_030825.1_gene980(C5AR2);NC_030815.1_gene435(GLIPR2);NC_030809.1_gene456(SLC11A1);NC_030827.1_gene256(DAB2);NC_030826.1_gene994(RAMP2);NC_030826.1_gene194(LOC102175889);NC_030826.1_gene1153(PECAM1);NC_030808.1_gene425(HES1);NC_030819.1_gene129(SPRY2);NC_030825.1_gene308(CCL22);NC_030826.1_gene156(LOC102181154);NC_030834.1_gene165(DLC1);NC_0308…
GO:0009605	e	response to external stimulus	39/450	659/19076	1.43E-07	0	biological_process	NC_030811.1_gene808(IL6);NC_030814.1_gene174(IL12B);NC_030817.1_gene1079(PTGER2);NC_030823.1_gene684(BATF3);NC_030823.1_gene687(ATF3);NC_030829.1_gene173(IL17RC);NC_030830.1_gene718(TNFRSF21);NC_030826.1_gene163(CCL5);NC_030814.1_gene381(CD14);NC_030822.1_gene356(SLC1A2);NC_030817.1_gene916(CEBPE);NC_030809.1_gene456(SLC11A1);NC_030833.1_gene16(LOC102184116);NC_030833.1_gene15(LOC108633263);NC_03…
GO:0051049	e	regulation of transport	50/450	962/19076	1.58E-07	0	biological_process	NC_030823.1_gene199(CNIH3);NC_030811.1_gene808(IL6);NC_030829.1_gene173(IL17RC);NC_030830.1_gene718(TNFRSF21);NC_030809.1_gene484(FN1);NC_030810.1_gene344(PRDX1);NC_030825.1_gene980(C5AR2);NC_030814.1_gene381(CD14);NC_030835.1_gene108(PPIF);NC_030822.1_gene356(SLC1A2);NC_030809.1_gene456(SLC11A1);NC_030827.1_gene256(DAB2);NC_030816.1_gene13(MYO6);NC_030833.1_gene16(LOC102184116);NC_030833.1_gene1…
GO:0071310	e	cellular response to organic substance	32/450	482/19076	1.58E-07	0	biological_process	NC_030809.1_gene143(SEPN1);NC_030811.1_gene808(IL6);NC_030814.1_gene174(IL12B);NC_030817.1_gene1079(PTGER2);NC_030825.1_gene273(MMP2);NC_030826.1_gene994(RAMP2);NC_030826.1_gene194(LOC102175889);NC_030830.1_gene686(IL17A);NC_030824.1_gene90(GAS2L1);NC_030825.1_gene308(CCL22);NC_030826.1_gene156(LOC102181154);NC_030829.1_gene549(CLEC3B);NC_030822.1_gene286(NR1H3);NC_030813.1_gene567(CXCL10);NC_030…
GO:0070887	e	cellular response to chemical stimulus	37/450	614/19076	1.94E-07	0	biological_process	NC_030809.1_gene143(SEPN1);NC_030811.1_gene808(IL6);NC_030814.1_gene174(IL12B);NC_030817.1_gene1079(PTGER2);NC_030825.1_gene273(MMP2);NC_030814.1_gene381(CD14);NC_030835.1_gene108(PPIF);NC_030816.1_gene389(TNFAIP3);NC_030826.1_gene994(RAMP2);NC_030826.1_gene194(LOC102175889);NC_030830.1_gene686(IL17A);NC_030808.1_gene1009(S100B);NC_030824.1_gene90(GAS2L1);NC_030825.1_gene308(CCL22);NC_030826.1_ge…
GO:0030335	e	positive regulation of cell migration	20/450	216/19076	2.16E-07	0	biological_process	NC_030811.1_gene762(SEMA3C);NC_030809.1_gene484(FN1);NC_030815.1_gene435(GLIPR2);NC_030827.1_gene256(DAB2);NC_030826.1_gene194(LOC102175889);NC_030809.1_gene360(CCL20);NC_030826.1_gene156(LOC102181154);NC_030813.1_gene567(CXCL10);NC_030834.1_gene73(ADAM9);NC_030830.1_gene598(AIF1);NC_030811.1_gene698(LAMB1);NC_030830.1_gene55(EDN1);NC_030813.1_gene593(ANXA3);NC_030833.1_gene144(SHTN1);NC_030811.1…
GO:0044767	e	single-organism developmental process	93/450	2314/19076	2.35E-07	0	biological_process	NC_030809.1_gene143(SEPN1);NC_030814.1_gene1335(NOTCH3);NC_030828.1_gene223(ARNT2);NC_030811.1_gene808(IL6);NC_030814.1_gene174(IL12B);NC_030811.1_gene762(SEMA3C);NC_030823.1_gene684(BATF3);NC_030823.1_gene687(ATF3);NC_030825.1_gene273(MMP2);NC_030809.1_gene484(FN1);NC_030826.1_gene947(LOC102177275);NC_030823.1_gene630(LAMC1);NC_030809.1_gene811(TANC1);NC_030822.1_gene356(SLC1A2);NC_030817.1_gene…
GO:0048660	e	regulation of smooth muscle cell proliferation	9/450	39/19076	2.36E-07	0	biological_process	NC_030814.1_gene1335(NOTCH3);NC_030811.1_gene808(IL6);NC_030814.1_gene174(IL12B);NC_030816.1_gene389(TNFAIP3);NC_030808.1_gene470(ADIPOQ);NC_030830.1_gene598(AIF1);NC_030830.1_gene55(EDN1);NC_030809.1_gene1004(CALCRL);NC_030825.1_gene960(PTGIR)
GO:0001818	e	negative regulation of cytokine production	14/450	109/19076	2.81E-07	0	biological_process	NC_030811.1_gene808(IL6);NC_030814.1_gene174(IL12B);NC_030830.1_gene718(TNFRSF21);NC_030809.1_gene484(FN1);NC_030825.1_gene980(C5AR2);NC_030816.1_gene389(TNFAIP3);NC_030809.1_gene456(SLC11A1);NC_030830.1_gene66(CD83);NC_030818.1_gene586(ANXA4);NC_030808.1_gene470(ADIPOQ);NC_030823.1_gene84(IL10);NC_030823.1_gene383(TNFRSF9);NC_030834.1_gene63(IDO1);NC_030825.1_gene782(AXL)
GO:0006897	e	endocytosis	17/450	162/19076	2.99E-07	0	biological_process	NC_030814.1_gene381(CD14);NC_030827.1_gene197(SNX18);NC_030817.1_gene916(CEBPE);NC_030826.1_gene994(RAMP2);NC_030810.1_gene1055(LOC102173987);NC_030816.1_gene329(ENPP1);NC_030820.1_gene182(MRC1);NC_030813.1_gene593(ANXA3);NC_030810.1_gene454(LRP8);NC_030834.1_gene174(MSR1);NC_030814.1_gene1061(ICAM5);NC_030810.1_gene748(FNBP1L);NC_030822.1_gene879(ADM);NC_030825.1_gene782(AXL);NC_030809.1_gene100…
GO:0006898	e	receptor-mediated endocytosis	12/450	80/19076	3.62E-07	0.002	biological_process	NC_030814.1_gene381(CD14);NC_030826.1_gene994(RAMP2);NC_030810.1_gene1055(LOC102173987);NC_030816.1_gene329(ENPP1);NC_030820.1_gene182(MRC1);NC_030810.1_gene454(LRP8);NC_030834.1_gene174(MSR1);NC_030810.1_gene748(FNBP1L);NC_030822.1_gene879(ADM);NC_030809.1_gene1004(CALCRL);NC_030809.1_gene681(MARCO);NC_030809.1_gene250(TINAGL1)
GO:2000147	e	positive regulation of cell motility	20/450	224/19076	3.88E-07	0.004	biological_process	NC_030811.1_gene762(SEMA3C);NC_030809.1_gene484(FN1);NC_030815.1_gene435(GLIPR2);NC_030827.1_gene256(DAB2);NC_030826.1_gene194(LOC102175889);NC_030809.1_gene360(CCL20);NC_030826.1_gene156(LOC102181154);NC_030813.1_gene567(CXCL10);NC_030834.1_gene73(ADAM9);NC_030830.1_gene598(AIF1);NC_030811.1_gene698(LAMB1);NC_030830.1_gene55(EDN1);NC_030813.1_gene593(ANXA3);NC_030833.1_gene144(SHTN1);NC_030811.1…
GO:0002683	e	negative regulation of immune system process	19/450	205/19076	4.27E-07	0.004	biological_process	NC_030814.1_gene174(IL12B);NC_030830.1_gene718(TNFRSF21);NC_030825.1_gene980(C5AR2);NC_030816.1_gene389(TNFAIP3);NC_030826.1_gene194(LOC102175889);NC_030810.1_gene1571(FCRLB);NC_030808.1_gene425(HES1);NC_030824.1_gene90(GAS2L1);NC_030826.1_gene156(LOC102181154);NC_030822.1_gene286(NR1H3);NC_030809.1_gene91(C1QC);NC_030808.1_gene470(ADIPOQ);NC_030828.1_gene424(NFKBIA);NC_030823.1_gene84(IL10);NC_0…
GO:0051272	e	positive regulation of cellular component movement	20/450	229/19076	5.52E-07	0.004	biological_process	NC_030811.1_gene762(SEMA3C);NC_030809.1_gene484(FN1);NC_030815.1_gene435(GLIPR2);NC_030827.1_gene256(DAB2);NC_030826.1_gene194(LOC102175889);NC_030809.1_gene360(CCL20);NC_030826.1_gene156(LOC102181154);NC_030813.1_gene567(CXCL10);NC_030834.1_gene73(ADAM9);NC_030830.1_gene598(AIF1);NC_030811.1_gene698(LAMB1);NC_030830.1_gene55(EDN1);NC_030813.1_gene593(ANXA3);NC_030833.1_gene144(SHTN1);NC_030811.1…
GO:0016477	e	cell migration	26/450	364/19076	5.98E-07	0.004	biological_process	NC_030814.1_gene174(IL12B);NC_030811.1_gene762(SEMA3C);NC_030829.1_gene173(IL17RC);NC_030826.1_gene163(CCL5);NC_030823.1_gene630(LAMC1);NC_030823.1_gene228(CDC42BPA);NC_030826.1_gene194(LOC102175889);NC_030815.1_gene468(FOXE1);NC_030808.1_gene425(HES1);NC_030809.1_gene360(CCL20);NC_030825.1_gene308(CCL22);NC_030826.1_gene159(LOC102170772);NC_030826.1_gene156(LOC102181154);NC_030834.1_gene266(LOC1…
GO:0051050	e	positive regulation of transport	31/450	488/19076	6.45E-07	0.004	biological_process	NC_030811.1_gene808(IL6);NC_030829.1_gene173(IL17RC);NC_030814.1_gene381(CD14);NC_030822.1_gene356(SLC1A2);NC_030809.1_gene456(SLC11A1);NC_030827.1_gene256(DAB2);NC_030810.1_gene577(WLS);NC_030826.1_gene194(LOC102175889);NC_030830.1_gene686(IL17A);NC_030810.1_gene1055(LOC102173987);NC_030812.1_gene1117(CLEC6A);NC_030821.1_gene31(LOC102174762);NC_030808.1_gene425(HES1);NC_030826.1_gene156(LOC10218…
GO:1901701	e	cellular response to oxygen-containing compound	23/450	299/19076	7.53E-07	0.006	biological_process	NC_030811.1_gene808(IL6);NC_030814.1_gene174(IL12B);NC_030817.1_gene1079(PTGER2);NC_030825.1_gene273(MMP2);NC_030814.1_gene381(CD14);NC_030835.1_gene108(PPIF);NC_030816.1_gene389(TNFAIP3);NC_030822.1_gene286(NR1H3);NC_030818.1_gene248(SLC8A1);NC_030813.1_gene567(CXCL10);NC_030808.1_gene470(ADIPOQ);NC_030834.1_gene73(ADAM9);NC_030820.1_gene182(MRC1);NC_030811.1_gene596(NOD1);NC_030823.1_gene84(IL1…
GO:0050776	e	regulation of immune response	23/450	300/19076	7.98E-07	0.006	biological_process	NC_030811.1_gene808(IL6);NC_030814.1_gene174(IL12B);NC_030830.1_gene718(TNFRSF21);NC_030825.1_gene273(MMP2);NC_030814.1_gene381(CD14);NC_030816.1_gene389(TNFAIP3);NC_030818.1_gene1111(FCN1);NC_030809.1_gene456(SLC11A1);NC_030833.1_gene16(LOC102184116);NC_030833.1_gene15(LOC108633263);NC_030810.1_gene1571(FCRLB);NC_030810.1_gene1055(LOC102173987);NC_030812.1_gene1115(CLEC4D);NC_030814.1_gene546(CF…
GO:0032675	e	regulation of interleukin-6 production	10/450	58/19076	9.15E-07	0.008	biological_process	NC_030811.1_gene808(IL6);NC_030829.1_gene173(IL17RC);NC_030825.1_gene980(C5AR2);NC_030816.1_gene389(TNFAIP3);NC_030833.1_gene16(LOC102184116);NC_030833.1_gene15(LOC108633263);NC_030830.1_gene686(IL17A);NC_030811.1_gene596(NOD1);NC_030823.1_gene84(IL10);NC_030830.1_gene876(MAPK13)
GO:0032496	e	response to lipopolysaccharide	13/450	103/19076	9.17E-07	0.008	biological_process	NC_030811.1_gene808(IL6);NC_030814.1_gene174(IL12B);NC_030817.1_gene1079(PTGER2);NC_030830.1_gene718(TNFRSF21);NC_030809.1_gene456(SLC11A1);NC_030822.1_gene286(NR1H3);NC_030813.1_gene567(CXCL10);NC_030834.1_gene73(ADAM9);NC_030820.1_gene182(MRC1);NC_030823.1_gene84(IL10);NC_030834.1_gene63(IDO1);NC_030825.1_gene782(AXL);NC_030825.1_gene960(PTGIR)
GO:0048870	e	cell motility	27/450	399/19076	1.04E-06	0.008	biological_process	NC_030814.1_gene174(IL12B);NC_030811.1_gene762(SEMA3C);NC_030829.1_gene173(IL17RC);NC_030826.1_gene163(CCL5);NC_030823.1_gene630(LAMC1);NC_030823.1_gene228(CDC42BPA);NC_030826.1_gene194(LOC102175889);NC_030815.1_gene468(FOXE1);NC_030808.1_gene425(HES1);NC_030809.1_gene360(CCL20);NC_030825.1_gene308(CCL22);NC_030826.1_gene159(LOC102170772);NC_030826.1_gene156(LOC102181154);NC_030834.1_gene266(LOC1…
GO:1901342	e	regulation of vasculature development	14/450	122/19076	1.13E-06	0.008	biological_process	NC_030826.1_gene994(RAMP2);NC_030826.1_gene194(LOC102175889);NC_030833.1_gene384(HHEX);NC_030813.1_gene593(ANXA3);NC_030822.1_gene879(ADM);NC_030814.1_gene427(EGR1);NC_030834.1_gene284(ANGPT2);NC_030818.1_gene227(LOC102184252);NC_030818.1_gene927(ENG);NC_030816.1_gene440(SASH1);NC_030817.1_gene583(DLL4);NC_030832.1_gene656(CCL24);NC_030829.1_gene230(PROK2);NC_030826.1_gene1320(SPHK1)
GO:0050727	e	regulation of inflammatory response	15/450	140/19076	1.14E-06	0.008	biological_process	NC_030811.1_gene808(IL6);NC_030814.1_gene174(IL12B);NC_030829.1_gene173(IL17RC);NC_030816.1_gene389(TNFAIP3);NC_030826.1_gene194(LOC102175889);NC_030830.1_gene686(IL17A);NC_030810.1_gene1055(LOC102173987);NC_030826.1_gene156(LOC102181154);NC_030822.1_gene286(NR1H3);NC_030808.1_gene470(ADIPOQ);NC_030823.1_gene84(IL10);NC_030834.1_gene63(IDO1);NC_030834.1_gene187(SLC7A2);NC_030832.1_gene656(CCL24);…
GO:0044699	e	single-organism process	196/450	6247/19076	1.27E-06	0.008	biological_process	NC_030809.1_gene143(SEPN1);NC_030814.1_gene1335(NOTCH3);NC_030823.1_gene199(CNIH3);NC_030828.1_gene223(ARNT2);NC_030816.1_gene353(VNN1);NC_030811.1_gene808(IL6);NC_030814.1_gene174(IL12B);NC_030811.1_gene762(SEMA3C);NC_030818.1_gene770(RRM2);NC_030823.1_gene684(BATF3);NC_030823.1_gene687(ATF3);NC_030829.1_gene173(IL17RC);NC_030830.1_gene718(TNFRSF21);NC_030826.1_gene163(CCL5);NC_030825.1_gene273(…
GO:0019220	e	regulation of phosphate metabolic process	47/450	940/19076	1.27E-06	0.008	biological_process	NC_030811.1_gene808(IL6);NC_030814.1_gene174(IL12B);NC_030823.1_gene687(ATF3);NC_030809.1_gene484(FN1);NC_030810.1_gene344(PRDX1);NC_030825.1_gene980(C5AR2);NC_030835.1_gene108(PPIF);NC_030816.1_gene389(TNFAIP3);NC_030815.1_gene435(GLIPR2);NC_030809.1_gene456(SLC11A1);NC_030827.1_gene256(DAB2);NC_030826.1_gene994(RAMP2);NC_030826.1_gene194(LOC102175889);NC_030826.1_gene1153(PECAM1);NC_030817.1_ge…
GO:0051174	e	regulation of phosphorus metabolic process	47/450	942/19076	1.33E-06	0.008	biological_process	NC_030811.1_gene808(IL6);NC_030814.1_gene174(IL12B);NC_030823.1_gene687(ATF3);NC_030809.1_gene484(FN1);NC_030810.1_gene344(PRDX1);NC_030825.1_gene980(C5AR2);NC_030835.1_gene108(PPIF);NC_030816.1_gene389(TNFAIP3);NC_030815.1_gene435(GLIPR2);NC_030809.1_gene456(SLC11A1);NC_030827.1_gene256(DAB2);NC_030826.1_gene994(RAMP2);NC_030826.1_gene194(LOC102175889);NC_030826.1_gene1153(PECAM1);NC_030817.1_ge…
GO:0042221	e	response to chemical	50/450	1033/19076	1.38E-06	0.008	biological_process	NC_030809.1_gene143(SEPN1);NC_030811.1_gene808(IL6);NC_030814.1_gene174(IL12B);NC_030825.1_gene470(ZFHX3);NC_030817.1_gene1079(PTGER2);NC_030830.1_gene718(TNFRSF21);NC_030825.1_gene273(MMP2);NC_030814.1_gene381(CD14);NC_030835.1_gene108(PPIF);NC_030816.1_gene389(TNFAIP3);NC_030822.1_gene356(SLC1A2);NC_030809.1_gene456(SLC11A1);NC_030826.1_gene994(RAMP2);NC_030833.1_gene16(LOC102184116);NC_030833.…
GO:0042127	e	regulation of cell proliferation	42/450	801/19076	1.92E-06	0.008	biological_process	NC_030809.1_gene143(SEPN1);NC_030814.1_gene1335(NOTCH3);NC_030811.1_gene808(IL6);NC_030814.1_gene174(IL12B);NC_030817.1_gene1079(PTGER2);NC_030830.1_gene718(TNFRSF21);NC_030809.1_gene484(FN1);NC_030825.1_gene980(C5AR2);NC_030816.1_gene389(TNFAIP3);NC_030810.1_gene1595(PBX1);NC_030808.1_gene425(HES1);NC_030808.1_gene1009(S100B);NC_030819.1_gene129(SPRY2);NC_030834.1_gene165(DLC1);NC_030808.1_gene7…
GO:0050708	e	regulation of protein secretion	17/450	186/19076	2.10E-06	0.008	biological_process	NC_030811.1_gene808(IL6);NC_030829.1_gene173(IL17RC);NC_030830.1_gene718(TNFRSF21);NC_030809.1_gene484(FN1);NC_030825.1_gene980(C5AR2);NC_030833.1_gene16(LOC102184116);NC_030833.1_gene15(LOC108633263);NC_030810.1_gene577(WLS);NC_030830.1_gene686(IL17A);NC_030812.1_gene1117(CLEC6A);NC_030826.1_gene156(LOC102181154);NC_030822.1_gene286(NR1H3);NC_030818.1_gene586(ANXA4);NC_030834.1_gene73(ADAM9);NC_…
GO:0001775	e	cell activation	19/450	231/19076	2.60E-06	0.008	biological_process	NC_030814.1_gene174(IL12B);NC_030823.1_gene684(BATF3);NC_030809.1_gene456(SLC11A1);NC_030812.1_gene1296(LGALS1);NC_030830.1_gene686(IL17A);NC_030812.1_gene1115(CLEC4D);NC_030826.1_gene156(LOC102181154);NC_030814.1_gene804(MEGF10);NC_030833.1_gene384(HHEX);NC_030813.1_gene567(CXCL10);NC_030834.1_gene73(ADAM9);NC_030823.1_gene102(CR2);NC_030813.1_gene593(ANXA3);NC_030814.1_gene427(EGR1);NC_030817.1…
GO:0045765	e	regulation of angiogenesis	13/450	113/19076	2.66E-06	0.008	biological_process	NC_030826.1_gene994(RAMP2);NC_030826.1_gene194(LOC102175889);NC_030833.1_gene384(HHEX);NC_030813.1_gene593(ANXA3);NC_030822.1_gene879(ADM);NC_030834.1_gene284(ANGPT2);NC_030818.1_gene227(LOC102184252);NC_030818.1_gene927(ENG);NC_030816.1_gene440(SASH1);NC_030817.1_gene583(DLL4);NC_030832.1_gene656(CCL24);NC_030829.1_gene230(PROK2);NC_030826.1_gene1320(SPHK1)
GO:0050793	e	regulation of developmental process	59/450	1326/19076	3.10E-06	0.008	biological_process	NC_030814.1_gene1335(NOTCH3);NC_030816.1_gene353(VNN1);NC_030811.1_gene808(IL6);NC_030814.1_gene174(IL12B);NC_030811.1_gene762(SEMA3C);NC_030825.1_gene470(ZFHX3);NC_030830.1_gene718(TNFRSF21);NC_030809.1_gene484(FN1);NC_030826.1_gene947(LOC102177275);NC_030816.1_gene389(TNFAIP3);NC_030815.1_gene435(GLIPR2);NC_030819.1_gene264(MEDAG);NC_030827.1_gene256(DAB2);NC_030826.1_gene994(RAMP2);NC_030826.1…
GO:0031349	e	positive regulation of defense response	14/450	134/19076	3.50E-06	0.008	biological_process	NC_030811.1_gene808(IL6);NC_030814.1_gene174(IL12B);NC_030829.1_gene173(IL17RC);NC_030825.1_gene273(MMP2);NC_030814.1_gene381(CD14);NC_030833.1_gene16(LOC102184116);NC_030833.1_gene15(LOC108633263);NC_030826.1_gene194(LOC102175889);NC_030830.1_gene686(IL17A);NC_030810.1_gene1055(LOC102173987);NC_030826.1_gene156(LOC102181154);NC_030828.1_gene424(NFKBIA);NC_030834.1_gene63(IDO1);NC_030832.1_gene65…
GO:0001932	e	regulation of protein phosphorylation	39/450	748/19076	3.57E-06	0.008	biological_process	NC_030811.1_gene808(IL6);NC_030814.1_gene174(IL12B);NC_030823.1_gene687(ATF3);NC_030809.1_gene484(FN1);NC_030810.1_gene344(PRDX1);NC_030825.1_gene980(C5AR2);NC_030816.1_gene389(TNFAIP3);NC_030815.1_gene435(GLIPR2);NC_030809.1_gene456(SLC11A1);NC_030827.1_gene256(DAB2);NC_030826.1_gene194(LOC102175889);NC_030826.1_gene1153(PECAM1);NC_030817.1_gene623(SPRED1);NC_030808.1_gene425(HES1);NC_030819.1_g…
GO:2000026	e	regulation of multicellular organismal development	47/450	980/19076	3.87E-06	0.008	biological_process	NC_030814.1_gene1335(NOTCH3);NC_030816.1_gene353(VNN1);NC_030811.1_gene808(IL6);NC_030814.1_gene174(IL12B);NC_030811.1_gene762(SEMA3C);NC_030830.1_gene718(TNFRSF21);NC_030809.1_gene484(FN1);NC_030826.1_gene947(LOC102177275);NC_030816.1_gene389(TNFAIP3);NC_030815.1_gene435(GLIPR2);NC_030827.1_gene256(DAB2);NC_030826.1_gene994(RAMP2);NC_030826.1_gene194(LOC102175889);NC_030830.1_gene686(IL17A);NC_0…
GO:0042325	e	regulation of phosphorylation	41/450	804/19076	3.89E-06	0.008	biological_process	NC_030811.1_gene808(IL6);NC_030814.1_gene174(IL12B);NC_030823.1_gene687(ATF3);NC_030809.1_gene484(FN1);NC_030810.1_gene344(PRDX1);NC_030825.1_gene980(C5AR2);NC_030835.1_gene108(PPIF);NC_030816.1_gene389(TNFAIP3);NC_030815.1_gene435(GLIPR2);NC_030809.1_gene456(SLC11A1);NC_030827.1_gene256(DAB2);NC_030826.1_gene194(LOC102175889);NC_030826.1_gene1153(PECAM1);NC_030817.1_gene623(SPRED1);NC_030808.1_g…
GO:0009893	e	positive regulation of metabolic process	85/450	2192/19076	4.15E-06	0.008	biological_process	NC_030814.1_gene1335(NOTCH3);NC_030828.1_gene223(ARNT2);NC_030811.1_gene808(IL6);NC_030814.1_gene174(IL12B);NC_030825.1_gene470(ZFHX3);NC_030823.1_gene687(ATF3);NC_030809.1_gene484(FN1);NC_030825.1_gene980(C5AR2);NC_030826.1_gene947(LOC102177275);NC_030823.1_gene638(RGL1);NC_030816.1_gene389(TNFAIP3);NC_030815.1_gene435(GLIPR2);NC_030827.1_gene197(SNX18);NC_030817.1_gene916(CEBPE);NC_030819.1_gen…
GO:0042327	e	positive regulation of phosphorylation	30/450	511/19076	4.84E-06	0.008	biological_process	NC_030811.1_gene808(IL6);NC_030814.1_gene174(IL12B);NC_030825.1_gene980(C5AR2);NC_030815.1_gene435(GLIPR2);NC_030809.1_gene456(SLC11A1);NC_030827.1_gene256(DAB2);NC_030826.1_gene194(LOC102175889);NC_030826.1_gene1153(PECAM1);NC_030808.1_gene425(HES1);NC_030819.1_gene129(SPRY2);NC_030825.1_gene308(CCL22);NC_030826.1_gene156(LOC102181154);NC_030808.1_gene470(ADIPOQ);NC_030834.1_gene73(ADAM9);NC_030…
GO:0022603	e	regulation of anatomical structure morphogenesis	32/450	555/19076	4.84E-06	0.008	biological_process	NC_030811.1_gene762(SEMA3C);NC_030809.1_gene484(FN1);NC_030816.1_gene389(TNFAIP3);NC_030815.1_gene435(GLIPR2);NC_030827.1_gene256(DAB2);NC_030826.1_gene994(RAMP2);NC_030826.1_gene194(LOC102175889);NC_030808.1_gene425(HES1);NC_030808.1_gene1009(S100B);NC_030812.1_gene103(PLXNC1);NC_030826.1_gene156(LOC102181154);NC_030834.1_gene165(DLC1);NC_030808.1_gene753(WWTR1);NC_030828.1_gene141(ARPIN);NC_030…
GO:0042060	e	wound healing	7/450	30/19076	4.94E-06	0.008	biological_process	NC_030809.1_gene484(FN1);NC_030809.1_gene456(SLC11A1);NC_030826.1_gene1153(PECAM1);NC_030818.1_gene927(ENG);NC_030820.1_gene596(CCM2L);NC_030836.1_gene112(PAK1);NC_030826.1_gene466(LOC102179132)
GO:0030155	e	regulation of cell adhesion	23/450	335/19076	5.18E-06	0.008	biological_process	NC_030816.1_gene353(VNN1);NC_030811.1_gene808(IL6);NC_030814.1_gene174(IL12B);NC_030830.1_gene718(TNFRSF21);NC_030809.1_gene484(FN1);NC_030826.1_gene194(LOC102175889);NC_030812.1_gene1296(LGALS1);NC_030808.1_gene425(HES1);NC_030834.1_gene165(DLC1);NC_030830.1_gene66(CD83);NC_030808.1_gene470(ADIPOQ);NC_030834.1_gene73(ADAM9);NC_030830.1_gene598(AIF1);NC_030822.1_gene16(STX3);NC_030823.1_gene591(A…
GO:0051241	e	negative regulation of multicellular organismal process	32/450	563/19076	5.76E-06	0.008	biological_process	NC_030814.1_gene1335(NOTCH3);NC_030811.1_gene808(IL6);NC_030814.1_gene174(IL12B);NC_030811.1_gene762(SEMA3C);NC_030830.1_gene718(TNFRSF21);NC_030809.1_gene484(FN1);NC_030825.1_gene980(C5AR2);NC_030816.1_gene389(TNFAIP3);NC_030809.1_gene456(SLC11A1);NC_030826.1_gene194(LOC102175889);NC_030810.1_gene1595(PBX1);NC_030808.1_gene425(HES1);NC_030808.1_gene1009(S100B);NC_030824.1_gene90(GAS2L1);NC_03082…
GO:0071219	e	cellular response to molecule of bacterial origin	9/450	56/19076	5.92E-06	0.008	biological_process	NC_030811.1_gene808(IL6);NC_030814.1_gene174(IL12B);NC_030814.1_gene381(CD14);NC_030822.1_gene286(NR1H3);NC_030813.1_gene567(CXCL10);NC_030834.1_gene73(ADAM9);NC_030820.1_gene182(MRC1);NC_030823.1_gene84(IL10);NC_030825.1_gene782(AXL)
GO:0001934	e	positive regulation of protein phosphorylation	29/450	491/19076	6.21E-06	0.008	biological_process	NC_030811.1_gene808(IL6);NC_030814.1_gene174(IL12B);NC_030825.1_gene980(C5AR2);NC_030815.1_gene435(GLIPR2);NC_030809.1_gene456(SLC11A1);NC_030827.1_gene256(DAB2);NC_030826.1_gene194(LOC102175889);NC_030826.1_gene1153(PECAM1);NC_030808.1_gene425(HES1);NC_030819.1_gene129(SPRY2);NC_030825.1_gene308(CCL22);NC_030826.1_gene156(LOC102181154);NC_030808.1_gene470(ADIPOQ);NC_030834.1_gene73(ADAM9);NC_030…
GO:0051223	e	regulation of protein transport	26/450	414/19076	6.41E-06	0.008	biological_process	NC_030811.1_gene808(IL6);NC_030829.1_gene173(IL17RC);NC_030830.1_gene718(TNFRSF21);NC_030809.1_gene484(FN1);NC_030810.1_gene344(PRDX1);NC_030825.1_gene980(C5AR2);NC_030827.1_gene256(DAB2);NC_030833.1_gene16(LOC102184116);NC_030833.1_gene15(LOC108633263);NC_030810.1_gene577(WLS);NC_030830.1_gene686(IL17A);NC_030812.1_gene1117(CLEC6A);NC_030808.1_gene425(HES1);NC_030826.1_gene156(LOC102181154);NC_0…
GO:0006928	e	movement of cell or subcellular component	32/450	570/19076	6.89E-06	0.008	biological_process	NC_030814.1_gene174(IL12B);NC_030811.1_gene762(SEMA3C);NC_030829.1_gene173(IL17RC);NC_030826.1_gene163(CCL5);NC_030823.1_gene630(LAMC1);NC_030823.1_gene228(CDC42BPA);NC_030826.1_gene194(LOC102175889);NC_030815.1_gene468(FOXE1);NC_030808.1_gene425(HES1);NC_030809.1_gene360(CCL20);NC_030825.1_gene308(CCL22);NC_030826.1_gene159(LOC102170772);NC_030812.1_gene103(PLXNC1);NC_030826.1_gene156(LOC1021811…
GO:0098602	e	single organism cell adhesion	18/450	226/19076	7.45E-06	0.008	biological_process	NC_030814.1_gene174(IL12B);NC_030809.1_gene484(FN1);NC_030823.1_gene630(LAMC1);NC_030809.1_gene456(SLC11A1);NC_030812.1_gene1115(CLEC4D);NC_030814.1_gene804(MEGF10);NC_030834.1_gene73(ADAM9);NC_030811.1_gene698(LAMB1);NC_030814.1_gene1061(ICAM5);NC_030814.1_gene427(EGR1);NC_030808.1_gene364(ITGB5);NC_030818.1_gene227(LOC102184252);NC_030814.1_gene1059(ICAM1);NC_030820.1_gene271(CD93);NC_030826.1_…
GO:0051271	e	negative regulation of cellular component movement	14/450	143/19076	7.52E-06	0.008	biological_process	NC_030811.1_gene762(SEMA3C);NC_030825.1_gene980(C5AR2);NC_030826.1_gene194(LOC102175889);NC_030834.1_gene165(DLC1);NC_030828.1_gene141(ARPIN);NC_030808.1_gene470(ADIPOQ);NC_030830.1_gene598(AIF1);NC_030834.1_gene284(ANGPT2);NC_030818.1_gene227(LOC102184252);NC_030818.1_gene927(ENG);NC_030817.1_gene583(DLL4);NC_030814.1_gene1014(CCL25);NC_030829.1_gene408(SEMA3F);NC_030812.1_gene470(SRGAP1)
GO:0048585	e	negative regulation of response to stimulus	39/450	767/19076	7.59E-06	0.008	biological_process	NC_030816.1_gene353(VNN1);NC_030814.1_gene174(IL12B);NC_030811.1_gene762(SEMA3C);NC_030823.1_gene687(ATF3);NC_030825.1_gene980(C5AR2);NC_030835.1_gene108(PPIF);NC_030816.1_gene389(TNFAIP3);NC_030823.1_gene314(DHRS3);NC_030827.1_gene256(DAB2);NC_030826.1_gene194(LOC102175889);NC_030810.1_gene1571(FCRLB);NC_030817.1_gene623(SPRED1);NC_030819.1_gene129(SPRY2);NC_030816.1_gene329(ENPP1);NC_030834.1_g…
GO:1903034	e	regulation of response to wounding	17/450	205/19076	7.82E-06	0.008	biological_process	NC_030811.1_gene808(IL6);NC_030814.1_gene174(IL12B);NC_030829.1_gene173(IL17RC);NC_030816.1_gene389(TNFAIP3);NC_030826.1_gene194(LOC102175889);NC_030830.1_gene686(IL17A);NC_030810.1_gene1055(LOC102173987);NC_030826.1_gene156(LOC102181154);NC_030822.1_gene286(NR1H3);NC_030808.1_gene470(ADIPOQ);NC_030823.1_gene84(IL10);NC_030816.1_gene36(FAM46A);NC_030834.1_gene63(IDO1);NC_030834.1_gene187(SLC7A2);…
GO:0051046	e	regulation of secretion	23/450	344/19076	8.01E-06	0.01	biological_process	NC_030811.1_gene808(IL6);NC_030829.1_gene173(IL17RC);NC_030830.1_gene718(TNFRSF21);NC_030809.1_gene484(FN1);NC_030825.1_gene980(C5AR2);NC_030816.1_gene13(MYO6);NC_030833.1_gene16(LOC102184116);NC_030833.1_gene15(LOC108633263);NC_030810.1_gene577(WLS);NC_030830.1_gene686(IL17A);NC_030812.1_gene1117(CLEC6A);NC_030826.1_gene156(LOC102181154);NC_030822.1_gene286(NR1H3);NC_030818.1_gene586(ANXA4);NC_0…
GO:0043410	e	positive regulation of MAPK cascade	19/450	250/19076	8.21E-06	0.01	biological_process	NC_030811.1_gene808(IL6);NC_030825.1_gene980(C5AR2);NC_030815.1_gene435(GLIPR2);NC_030826.1_gene194(LOC102175889);NC_030819.1_gene129(SPRY2);NC_030825.1_gene308(CCL22);NC_030826.1_gene156(LOC102181154);NC_030834.1_gene73(ADAM9);NC_030830.1_gene55(EDN1);NC_030811.1_gene596(NOD1);NC_030818.1_gene185(TGFA);NC_030822.1_gene782(PRKCDBP);NC_030816.1_gene440(SASH1);NC_030824.1_gene541(GAB1);NC_030830.1_…
GO:0050710	e	negative regulation of cytokine secretion	6/450	22/19076	9.02E-06	0.01	biological_process	NC_030830.1_gene718(TNFRSF21);NC_030809.1_gene484(FN1);NC_030825.1_gene980(C5AR2);NC_030818.1_gene586(ANXA4);NC_030823.1_gene84(IL10);NC_030823.1_gene383(TNFRSF9)
GO:0048869	e	cellular developmental process	58/450	1347/19076	9.23E-06	0.012	biological_process	NC_030809.1_gene143(SEPN1);NC_030814.1_gene1335(NOTCH3);NC_030811.1_gene808(IL6);NC_030814.1_gene174(IL12B);NC_030823.1_gene684(BATF3);NC_030823.1_gene687(ATF3);NC_030825.1_gene273(MMP2);NC_030809.1_gene484(FN1);NC_030823.1_gene630(LAMC1);NC_030817.1_gene916(CEBPE);NC_030827.1_gene256(DAB2);NC_030826.1_gene994(RAMP2);NC_030812.1_gene1296(LGALS1);NC_030824.1_gene56(OSBP2);NC_030812.1_gene1115(CLEC…
GO:0043408	e	regulation of MAPK cascade	24/450	372/19076	9.30E-06	0.012	biological_process	NC_030811.1_gene808(IL6);NC_030823.1_gene687(ATF3);NC_030809.1_gene484(FN1);NC_030810.1_gene344(PRDX1);NC_030825.1_gene980(C5AR2);NC_030815.1_gene435(GLIPR2);NC_030826.1_gene194(LOC102175889);NC_030817.1_gene623(SPRED1);NC_030819.1_gene129(SPRY2);NC_030825.1_gene308(CCL22);NC_030826.1_gene156(LOC102181154);NC_030808.1_gene470(ADIPOQ);NC_030834.1_gene73(ADAM9);NC_030830.1_gene55(EDN1);NC_030811.1_…
GO:1901700	e	response to oxygen-containing compound	30/450	516/19076	9.63E-06	0.012	biological_process	NC_030811.1_gene808(IL6);NC_030814.1_gene174(IL12B);NC_030817.1_gene1079(PTGER2);NC_030830.1_gene718(TNFRSF21);NC_030825.1_gene273(MMP2);NC_030814.1_gene381(CD14);NC_030835.1_gene108(PPIF);NC_030816.1_gene389(TNFAIP3);NC_030822.1_gene356(SLC1A2);NC_030809.1_gene456(SLC11A1);NC_030826.1_gene156(LOC102181154);NC_030822.1_gene286(NR1H3);NC_030818.1_gene248(SLC8A1);NC_030813.1_gene567(CXCL10);NC_0308…
GO:0070201	e	regulation of establishment of protein localization	27/450	450/19076	9.80E-06	0.012	biological_process	NC_030811.1_gene808(IL6);NC_030829.1_gene173(IL17RC);NC_030830.1_gene718(TNFRSF21);NC_030809.1_gene484(FN1);NC_030810.1_gene344(PRDX1);NC_030825.1_gene980(C5AR2);NC_030827.1_gene256(DAB2);NC_030833.1_gene16(LOC102184116);NC_030833.1_gene15(LOC108633263);NC_030810.1_gene577(WLS);NC_030830.1_gene686(IL17A);NC_030812.1_gene1117(CLEC6A);NC_030808.1_gene425(HES1);NC_030826.1_gene156(LOC102181154);NC_0…
GO:0002252	e	immune effector process	16/450	188/19076	1.04E-05	0.014	biological_process	NC_030811.1_gene808(IL6);NC_030814.1_gene174(IL12B);NC_030810.1_gene344(PRDX1);NC_030818.1_gene1111(FCN1);NC_030809.1_gene456(SLC11A1);NC_030812.1_gene1296(LGALS1);NC_030810.1_gene1055(LOC102173987);NC_030812.1_gene1115(CLEC4D);NC_030826.1_gene156(LOC102181154);NC_030836.1_gene47(CTSC);NC_030814.1_gene546(CFD);NC_030809.1_gene93(C1QB);NC_030809.1_gene90(C1QA);NC_030813.1_gene567(CXCL10);NC_030813…
GO:0032680	e	regulation of tumor necrosis factor production	9/450	60/19076	1.06E-05	0.016	biological_process	NC_030814.1_gene174(IL12B);NC_030825.1_gene980(C5AR2);NC_030814.1_gene381(CD14);NC_030816.1_gene389(TNFAIP3);NC_030826.1_gene156(LOC102181154);NC_030808.1_gene470(ADIPOQ);NC_030811.1_gene596(NOD1);NC_030823.1_gene84(IL10);NC_030825.1_gene782(AXL)
GO:0098542	e	defense response to other organism	16/450	189/19076	1.11E-05	0.016	biological_process	NC_030811.1_gene808(IL6);NC_030814.1_gene174(IL12B);NC_030829.1_gene173(IL17RC);NC_030817.1_gene916(CEBPE);NC_030809.1_gene456(SLC11A1);NC_030830.1_gene686(IL17A);NC_030810.1_gene1055(LOC102173987);NC_030812.1_gene1117(CLEC6A);NC_030812.1_gene1115(CLEC4D);NC_030834.1_gene266(LOC102188015);NC_030820.1_gene727(BPI);NC_030813.1_gene567(CXCL10);NC_030811.1_gene596(NOD1);NC_030823.1_gene84(IL10);NC_03…
GO:0040013	e	negative regulation of locomotion	14/450	149/19076	1.21E-05	0.018	biological_process	NC_030811.1_gene762(SEMA3C);NC_030825.1_gene980(C5AR2);NC_030826.1_gene194(LOC102175889);NC_030834.1_gene165(DLC1);NC_030828.1_gene141(ARPIN);NC_030808.1_gene470(ADIPOQ);NC_030830.1_gene598(AIF1);NC_030834.1_gene284(ANGPT2);NC_030818.1_gene227(LOC102184252);NC_030818.1_gene927(ENG);NC_030817.1_gene583(DLL4);NC_030814.1_gene1014(CCL25);NC_030829.1_gene408(SEMA3F);NC_030812.1_gene470(SRGAP1)
GO:1903555	e	regulation of tumor necrosis factor superfamily cytokine production	9/450	61/19076	1.22E-05	0.018	biological_process	NC_030814.1_gene174(IL12B);NC_030825.1_gene980(C5AR2);NC_030814.1_gene381(CD14);NC_030816.1_gene389(TNFAIP3);NC_030826.1_gene156(LOC102181154);NC_030808.1_gene470(ADIPOQ);NC_030811.1_gene596(NOD1);NC_030823.1_gene84(IL10);NC_030825.1_gene782(AXL)
GO:0065009	e	regulation of molecular function	63/450	1514/19076	1.22E-05	0.018	biological_process	NC_030823.1_gene199(CNIH3);NC_030811.1_gene808(IL6);NC_030809.1_gene484(FN1);NC_030835.1_gene108(PPIF);NC_030823.1_gene638(RGL1);NC_030816.1_gene389(TNFAIP3);NC_030827.1_gene197(SNX18);NC_030819.1_gene263(ALOX5AP);NC_030809.1_gene456(SLC11A1);NC_030827.1_gene256(DAB2);NC_030833.1_gene394(PPP1R3C);NC_030831.1_gene65(LOC102169925);NC_030826.1_gene194(LOC102175889);NC_030817.1_gene623(SPRED1);NC_030…
GO:0044763	e	single-organism cellular process	161/450	5057/19076	1.42E-05	0.032	biological_process	NC_030809.1_gene143(SEPN1);NC_030814.1_gene1335(NOTCH3);NC_030823.1_gene199(CNIH3);NC_030816.1_gene353(VNN1);NC_030811.1_gene808(IL6);NC_030814.1_gene174(IL12B);NC_030811.1_gene762(SEMA3C);NC_030818.1_gene770(RRM2);NC_030823.1_gene684(BATF3);NC_030823.1_gene687(ATF3);NC_030829.1_gene173(IL17RC);NC_030830.1_gene718(TNFRSF21);NC_030826.1_gene163(CCL5);NC_030825.1_gene273(MMP2);NC_030809.1_gene484(F…
GO:0051094	e	positive regulation of developmental process	35/450	678/19076	1.46E-05	0.032	biological_process	NC_030816.1_gene353(VNN1);NC_030811.1_gene808(IL6);NC_030814.1_gene174(IL12B);NC_030825.1_gene470(ZFHX3);NC_030809.1_gene484(FN1);NC_030826.1_gene947(LOC102177275);NC_030816.1_gene389(TNFAIP3);NC_030815.1_gene435(GLIPR2);NC_030819.1_gene264(MEDAG);NC_030827.1_gene256(DAB2);NC_030826.1_gene994(RAMP2);NC_030830.1_gene686(IL17A);NC_030808.1_gene425(HES1);NC_030808.1_gene753(WWTR1);NC_030818.1_gene24…
GO:0071222	e	cellular response to lipopolysaccharide	8/450	48/19076	1.49E-05	0.034	biological_process	NC_030811.1_gene808(IL6);NC_030814.1_gene174(IL12B);NC_030822.1_gene286(NR1H3);NC_030813.1_gene567(CXCL10);NC_030834.1_gene73(ADAM9);NC_030820.1_gene182(MRC1);NC_030823.1_gene84(IL10);NC_030825.1_gene782(AXL)
GO:0050729	e	positive regulation of inflammatory response	8/450	48/19076	1.49E-05	0.034	biological_process	NC_030811.1_gene808(IL6);NC_030829.1_gene173(IL17RC);NC_030826.1_gene194(LOC102175889);NC_030830.1_gene686(IL17A);NC_030810.1_gene1055(LOC102173987);NC_030826.1_gene156(LOC102181154);NC_030834.1_gene63(IDO1);NC_030832.1_gene656(CCL24)
GO:0032101	e	regulation of response to external stimulus	29/450	505/19076	1.55E-05	0.034	biological_process	NC_030811.1_gene808(IL6);NC_030814.1_gene174(IL12B);NC_030811.1_gene762(SEMA3C);NC_030829.1_gene173(IL17RC);NC_030825.1_gene980(C5AR2);NC_030816.1_gene389(TNFAIP3);NC_030826.1_gene194(LOC102175889);NC_030830.1_gene686(IL17A);NC_030810.1_gene1055(LOC102173987);NC_030812.1_gene103(PLXNC1);NC_030826.1_gene156(LOC102181154);NC_030822.1_gene286(NR1H3);NC_030813.1_gene567(CXCL10);NC_030808.1_gene470(AD…
GO:0032693	e	negative regulation of interleukin-10 production	4/450	8/19076	1.98E-05	0.042	biological_process	NC_030814.1_gene174(IL12B);NC_030830.1_gene718(TNFRSF21);NC_030823.1_gene383(TNFRSF9);NC_030834.1_gene63(IDO1)
GO:0002532	e	production of molecular mediator involved in inflammatory response	4/450	8/19076	1.98E-05	0.042	biological_process	NC_030819.1_gene263(ALOX5AP);NC_030834.1_gene63(IDO1);NC_030834.1_gene187(SLC7A2);NC_030835.1_gene19(ALOX5)
GO:0050789	e	regulation of biological process	189/450	6214/19076	2.28E-05	0.048	biological_process	NC_030809.1_gene143(SEPN1);NC_030814.1_gene1335(NOTCH3);NC_030823.1_gene199(CNIH3);NC_030828.1_gene223(ARNT2);NC_030816.1_gene353(VNN1);NC_030811.1_gene808(IL6);NC_030814.1_gene174(IL12B);NC_030811.1_gene762(SEMA3C);NC_030825.1_gene470(ZFHX3);NC_030817.1_gene1079(PTGER2);NC_030823.1_gene684(BATF3);NC_030823.1_gene687(ATF3);NC_030829.1_gene173(IL17RC);NC_030830.1_gene718(TNFRSF21);NC_030826.1_gene…
GO:1904018	e	positive regulation of vasculature development	9/450	66/19076	2.35E-05	0.048	biological_process	NC_030826.1_gene994(RAMP2);NC_030813.1_gene593(ANXA3);NC_030822.1_gene879(ADM);NC_030814.1_gene427(EGR1);NC_030818.1_gene227(LOC102184252);NC_030818.1_gene927(ENG);NC_030816.1_gene440(SASH1);NC_030832.1_gene656(CCL24);NC_030826.1_gene1320(SPHK1)
GO:0048662	e	negative regulation of smooth muscle cell proliferation	5/450	16/19076	2.52E-05	0.048	biological_process	NC_030814.1_gene174(IL12B);NC_030816.1_gene389(TNFAIP3);NC_030808.1_gene470(ADIPOQ);NC_030830.1_gene598(AIF1);NC_030825.1_gene960(PTGIR)
GO:0031347	e	regulation of defense response	21/450	320/19076	2.61E-05	0.05	biological_process	NC_030811.1_gene808(IL6);NC_030814.1_gene174(IL12B);NC_030829.1_gene173(IL17RC);NC_030825.1_gene273(MMP2);NC_030814.1_gene381(CD14);NC_030816.1_gene389(TNFAIP3);NC_030833.1_gene16(LOC102184116);NC_030833.1_gene15(LOC108633263);NC_030826.1_gene194(LOC102175889);NC_030830.1_gene686(IL17A);NC_030810.1_gene1055(LOC102173987);NC_030826.1_gene156(LOC102181154);NC_030822.1_gene286(NR1H3);NC_030808.1_gen…
GO:0002694	e	regulation of leukocyte activation	17/450	225/19076	2.63E-05	0.05	biological_process	NC_030816.1_gene353(VNN1);NC_030811.1_gene808(IL6);NC_030814.1_gene174(IL12B);NC_030830.1_gene718(TNFRSF21);NC_030816.1_gene389(TNFAIP3);NC_030826.1_gene194(LOC102175889);NC_030812.1_gene1296(LGALS1);NC_030808.1_gene425(HES1);NC_030822.1_gene286(NR1H3);NC_030830.1_gene66(CD83);NC_030830.1_gene598(AIF1);NC_030814.1_gene1002(PRAM1);NC_030823.1_gene84(IL10);NC_030815.1_gene545(EGR3);NC_030834.1_gene…
GO:0065007	e	biological regulation	195/450	6468/19076	2.74E-05	0.05	biological_process	NC_030809.1_gene143(SEPN1);NC_030814.1_gene1335(NOTCH3);NC_030823.1_gene199(CNIH3);NC_030828.1_gene223(ARNT2);NC_030816.1_gene353(VNN1);NC_030811.1_gene808(IL6);NC_030814.1_gene174(IL12B);NC_030811.1_gene762(SEMA3C);NC_030825.1_gene470(ZFHX3);NC_030817.1_gene1079(PTGER2);NC_030823.1_gene684(BATF3);NC_030823.1_gene687(ATF3);NC_030829.1_gene173(IL17RC);NC_030830.1_gene718(TNFRSF21);NC_030826.1_gene…
