# Supplementary material for: Transcriptome analysis reveals differential immune related genes expression in bovine viral diarrhea virus-2 infected goat peripheral blood mononuclear cells (PBMCs)
Source: BMC Genomics. 2019 Jun 21;20:516. doi: 10.1186/s12864-019-5830-y (PMC6588900; doi:10.1186/s12864-019-5830-y)
Supplement: Supplementary file 3 — Table S3. KEGG pathway enrichment result of the DEGs between mock and BVDV-2 infected samples. (XLS 17 kb) [file 12864_2019_5830_MOESM3_ESM.xls]

##Databases: KEGG PATHWAY
##Statistical test method: hypergeometric test / Fisher's exact test
##FDR correction method: Benjamini and Hochberg
#Term	Database	ID	Input number	Background number	P-Value	Corrected P-Value	Input-up	Input-down	Hyperlink
Cytokine-cytokine receptor interaction	KEGG PATHWAY	ko04060	29	278	5.04E-06	0.001121403	NC_030826.1_gene155(LOC102180880):-|NC_030823.1_gene318(TNFRSF8):-|NC_030826.1_gene156(LOC102181154):-|NC_030813.1_gene567(CXCL10):-|NC_030830.1_gene686(IL17A):-|NC_030814.1_gene174(IL12B):-|NC_030823.1_gene85(IL19):-|NC_030823.1_gene84(IL10):-|NC_030830.1_gene594(TNF):-|NC_030823.1_gene268(LOC102190981):-|NC_030826.1_gene163(CCL5):-|NC_030825.1_gene308(CCL22):-|NC_030811.1_gene808(IL6):-|NC_0308…	NC_030826.1_gene511(TNFSF12):-|NC_030814.1_gene258(CSF1R):-|NC_030826.1_gene159(LOC102170772):-|NC_030826.1_gene194(LOC102175889):-|NC_030830.1_gene718(TNFRSF21):-|NC_030810.1_gene170(CSF3R):-|NC_030832.1_gene656(CCL24):-|NC_030825.1_gene311(LOC102169211):-|NC_030826.1_gene161(LOC102169855):-|NC_030829.1_gene215(IL5RA):-|NC_030814.1_gene1014(CCL25):-|NC_030813.1_gene538(PPBP):-	http://www.genome.jp/kegg-bin/show_pathway?ko04060/K05067%09red/K12671%09red/K05061%09red/K12964%09red/K05444%09red/K05489%09red/K05151%09red/K05157%09red/K05443%09red/K05090%09red/K05427%09red/K05425%09red/K05405%09red/K05408%09red/K05507%09red/K03156%09red/K10029%09red/K13072%09red/K05145%09red/K14624%09red/K05146%09red/K14625%09red/K12499%09red/K05474%09red/K05514%09red
NOD-like receptor signaling pathway	KEGG PATHWAY	ko04621	11	48	1.01E-05	0.001121403	NC_030816.1_gene389(TNFAIP3):-|NC_030828.1_gene424(NFKBIA):-|NC_030811.1_gene808(IL6):-|NC_030830.1_gene594(TNF):-|NC_030826.1_gene163(CCL5):-	NC_030818.1_gene1048(CARD9):-|NC_030812.1_gene1475(MAPK11):-|NC_030826.1_gene428(NLRP1):-|NC_030826.1_gene194(LOC102175889):-|NC_030830.1_gene876(MAPK13):-|NC_030811.1_gene596(NOD1):-	http://www.genome.jp/kegg-bin/show_pathway?ko04621/K12798%09red/K08727%09red/K03156%09red/K14624%09red/K12794%09red/K04441%09red/K04734%09red/K12499%09red/K11859%09red/K05405%09red
Pertussis	KEGG PATHWAY	ko05133	13	73	1.76E-05	0.00131028	NC_030814.1_gene174(IL12B):-|NC_030814.1_gene985(C3):-|NC_030823.1_gene84(IL10):-|NC_030811.1_gene808(IL6):-|NC_030830.1_gene594(TNF):-|NC_030822.1_gene106(SERPING1):-	NC_030814.1_gene381(CD14):-|NC_030809.1_gene93(C1QB):-|NC_030812.1_gene1475(MAPK11):-|NC_030830.1_gene876(MAPK13):-|NC_030811.1_gene596(NOD1):-|NC_030809.1_gene90(C1QA):-|NC_030809.1_gene91(C1QC):-	http://www.genome.jp/kegg-bin/show_pathway?ko05133/K03990%09red/K08727%09red/K03156%09red/K03988%09red/K03987%09red/K03986%09red/K04001%09red/K05443%09red/K04441%09red/K05425%09red/K05405%09red/K04391%09red
TNF signaling pathway	KEGG PATHWAY	ko04668	15	108	5.59E-05	0.003116975	NC_030816.1_gene389(TNFAIP3):-|NC_030830.1_gene55(EDN1):-|NC_030823.1_gene662(PTGS2):-|NC_030809.1_gene360(CCL20):-|NC_030814.1_gene1059(ICAM1):-|NC_030814.1_gene828(CSF2):-|NC_030813.1_gene567(CXCL10):-|NC_030830.1_gene594(TNF):-|NC_030828.1_gene424(NFKBIA):-|NC_030826.1_gene163(CCL5):-|NC_030811.1_gene808(IL6):-	NC_030812.1_gene1475(MAPK11):-|NC_030811.1_gene313(CREB3L2):-|NC_030826.1_gene194(LOC102175889):-|NC_030830.1_gene876(MAPK13):-	http://www.genome.jp/kegg-bin/show_pathway?ko04668/K05427%09red/K03156%09red/K04734%09red/K14624%09red/K14625%09red/K12671%09red/K04441%09red/K06490%09red/K16366%09red/K11987%09red/K12499%09red/K11859%09red/K05405%09red/K09048%09red
Chemokine signaling pathway	KEGG PATHWAY	ko04062	19	179	0.000168037	0.006862566	NC_030826.1_gene156(LOC102181154):-|NC_030809.1_gene360(CCL20):-|NC_030813.1_gene567(CXCL10):-|NC_030828.1_gene424(NFKBIA):-|NC_030826.1_gene155(LOC102180880):-|NC_030823.1_gene268(LOC102190981):-|NC_030826.1_gene163(CCL5):-|NC_030825.1_gene308(CCL22):-|NC_030814.1_gene867(GNG7):-	NC_030825.1_gene311(LOC102169211):-|NC_030832.1_gene656(CCL24):-|NC_030836.1_gene112(PAK1):-|NC_030814.1_gene1014(CCL25):-|NC_030826.1_gene159(LOC102170772):-|NC_030826.1_gene194(LOC102175889):-|NC_030826.1_gene161(LOC102169855):-|NC_030808.1_gene567(GNB4):-|NC_030810.1_gene575(GNG12):-|NC_030813.1_gene538(PPBP):-	http://www.genome.jp/kegg-bin/show_pathway?ko04062/K13072%09red/K12671%09red/K04347%09red/K14624%09red/K04409%09red/K04538%09red/K04543%09red/K14625%09red/K04734%09red/K12499%09red/K12964%09red/K05514%09red/K05408%09red/K10029%09red/K05507%09red
Leishmaniasis	KEGG PATHWAY	ko05140	11	69	0.000184643	0.006862566	NC_030814.1_gene174(IL12B):-|NC_030828.1_gene424(NFKBIA):-|NC_030823.1_gene662(PTGS2):-|NC_030812.1_gene850(NCF4):-|NC_030814.1_gene985(C3):-|NC_030823.1_gene84(IL10):-|NC_030830.1_gene594(TNF):-	NC_030812.1_gene1475(MAPK11):-|NC_030810.1_gene1055(LOC102173987):-|NC_030830.1_gene876(MAPK13):-|NC_030810.1_gene1567(LOC102185698):-	http://www.genome.jp/kegg-bin/show_pathway?ko05140/K06463%09red/K03990%09red/K03156%09red/K06498%09red/K05443%09red/K04441%09red/K04734%09red/K08012%09red/K11987%09red/K05425%09red
Prion diseases	KEGG PATHWAY	ko05020	7	28	0.000266279	0.007970252	NC_030826.1_gene163(CCL5):-|NC_030811.1_gene808(IL6):-	NC_030814.1_gene427(EGR1):-|NC_030809.1_gene93(C1QB):-|NC_030823.1_gene630(LAMC1):-|NC_030809.1_gene90(C1QA):-|NC_030809.1_gene91(C1QC):-	http://www.genome.jp/kegg-bin/show_pathway?ko05020/K03988%09red/K03987%09red/K09203%09red/K05635%09red/K12499%09red/K05405%09red/K03986%09red
Complement and coagulation cascades	KEGG PATHWAY	ko04610	11	73	0.000285928	0.007970252	NC_030814.1_gene985(C3):-|NC_030822.1_gene106(SERPING1):-|NC_030823.1_gene102(CR2):-	NC_030830.1_gene134(F13A1):-|NC_030814.1_gene546(CFD):-|NC_030825.1_gene979(C5AR1):-|NC_030809.1_gene93(C1QB):-|NC_030823.1_gene101(CD55):-|NC_030828.1_gene545(LOC102185401):-|NC_030809.1_gene90(C1QA):-|NC_030809.1_gene91(C1QC):-	http://www.genome.jp/kegg-bin/show_pathway?ko04610/K03990%09red/K03988%09red/K03987%09red/K03986%09red/K04001%09red/K03984%09red/K04010%09red/K04006%09red/K04012%09red/K01334%09red/K03917%09red
Staphylococcus aureus infection	KEGG PATHWAY	ko05150	11	76	0.00038958	0.008793673	NC_030814.1_gene985(C3):-|NC_030823.1_gene84(IL10):-|NC_030814.1_gene1059(ICAM1):-	NC_030814.1_gene546(CFD):-|NC_030825.1_gene979(C5AR1):-|NC_030810.1_gene1569(LOC102186356):-|NC_030810.1_gene1055(LOC102173987):-|NC_030809.1_gene90(C1QA):-|NC_030809.1_gene93(C1QB):-|NC_030810.1_gene1567(LOC102185698):-|NC_030809.1_gene91(C1QC):-	http://www.genome.jp/kegg-bin/show_pathway?ko05150/K06463%09red/K03990%09red/K06498%09red/K03988%09red/K03987%09red/K03986%09red/K05443%09red/K04010%09red/K06490%09red/K01334%09red/K12560%09red
Chagas disease (American trypanosomiasis)	KEGG PATHWAY	ko05142	15	132	0.000411779	0.008793673	NC_030814.1_gene174(IL12B):-|NC_030826.1_gene156(LOC102181154):-|NC_030814.1_gene985(C3):-|NC_030823.1_gene84(IL10):-|NC_030830.1_gene594(TNF):-|NC_030828.1_gene424(NFKBIA):-|NC_030826.1_gene163(CCL5):-|NC_030811.1_gene808(IL6):-	NC_030812.1_gene1475(MAPK11):-|NC_030809.1_gene93(C1QB):-|NC_030826.1_gene159(LOC102170772):-|NC_030826.1_gene194(LOC102175889):-|NC_030830.1_gene876(MAPK13):-|NC_030809.1_gene90(C1QA):-|NC_030809.1_gene91(C1QC):-	http://www.genome.jp/kegg-bin/show_pathway?ko05142/K03990%09red/K03156%09red/K14624%09red/K03988%09red/K03987%09red/K03986%09red/K05443%09red/K04441%09red/K04734%09red/K12499%09red/K05425%09red/K05405%09red/K05408%09red
Toll-like receptor signaling pathway	KEGG PATHWAY	ko04620	13	104	0.000433769	0.008793673	NC_030814.1_gene174(IL12B):-|NC_030826.1_gene156(LOC102181154):-|NC_030813.1_gene567(CXCL10):-|NC_030830.1_gene594(TNF):-|NC_030828.1_gene424(NFKBIA):-|NC_030826.1_gene155(LOC102180880):-|NC_030826.1_gene163(CCL5):-|NC_030811.1_gene808(IL6):-	NC_030814.1_gene381(CD14):-|NC_030812.1_gene1475(MAPK11):-|NC_030808.1_gene337(CD86):-|NC_030826.1_gene159(LOC102170772):-|NC_030830.1_gene876(MAPK13):-	http://www.genome.jp/kegg-bin/show_pathway?ko04620/K03156%09red/K12671%09red/K04441%09red/K04734%09red/K12499%09red/K12964%09red/K05425%09red/K04391%09red/K05408%09red/K05413%09red/K05405%09red
African trypanosomiasis	KEGG PATHWAY	ko05143	8	42	0.000489255	0.009091995	NC_030814.1_gene174(IL12B):-|NC_030834.1_gene63(IDO1):-|NC_030822.1_gene676(LOC102175876):-|NC_030834.1_gene62(IDO2):-|NC_030823.1_gene84(IL10):-|NC_030814.1_gene1059(ICAM1):-|NC_030830.1_gene594(TNF):-|NC_030811.1_gene808(IL6):-	_	http://www.genome.jp/kegg-bin/show_pathway?ko05143/K03156%09red/K13823%09red/K05443%09red/K06490%09red/K05425%09red/K05405%09red/K00463%09red
Hematopoietic cell lineage	KEGG PATHWAY	ko04640	12	95	0.000654408	0.011225612	NC_030830.1_gene594(TNF):-|NC_030814.1_gene828(CSF2):-|NC_030811.1_gene808(IL6):-|NC_030823.1_gene102(CR2):-	NC_030810.1_gene170(CSF3R):-|NC_030814.1_gene381(CD14):-|NC_030811.1_gene759(CD36):-|NC_030814.1_gene258(CSF1R):-|NC_030829.1_gene215(IL5RA):-|NC_030810.1_gene1055(LOC102173987):-|NC_030826.1_gene1195(LOC108638312):-|NC_030823.1_gene101(CD55):-	http://www.genome.jp/kegg-bin/show_pathway?ko04640/K05067%09red/K03156%09red/K06498%09red/K05061%09red/K05090%09red/K04006%09red/K04012%09red/K05427%09red/K05405%09red/K04391%09red/K06259%09red/K06457%09red
Malaria	KEGG PATHWAY	ko05144	9	68	0.002255412	0.035925486	NC_030822.1_gene676(LOC102175876):-|NC_030823.1_gene84(IL10):-|NC_030814.1_gene1059(ICAM1):-|NC_030830.1_gene594(TNF):-|NC_030811.1_gene808(IL6):-	NC_030811.1_gene759(CD36):-|NC_030812.1_gene524(LRP1):-|NC_030826.1_gene194(LOC102175889):-|NC_030826.1_gene1153(PECAM1):-	http://www.genome.jp/kegg-bin/show_pathway?ko05144/K03156%09red/K06471%09red/K14624%09red/K05443%09red/K04550%09red/K06490%09red/K05405%09red/K13823%09red/K06259%09red
Phagosome	KEGG PATHWAY	ko04145	15	165	0.003187862	0.047392875	NC_030812.1_gene850(NCF4):-|NC_030814.1_gene985(C3):-	NC_030811.1_gene759(CD36):-|NC_030808.1_gene364(ITGB5):-|NC_030814.1_gene381(CD14):-|NC_030816.1_gene335(STX7):-|NC_030810.1_gene1569(LOC102186356):-|NC_030812.1_gene1081(OLR1):-|NC_030810.1_gene1055(LOC102173987):-|NC_030810.1_gene1567(LOC102185698):-|NC_030820.1_gene182(MRC1):-|NC_030831.1_gene238(TUBB6):-|NC_030809.1_gene681(MARCO):-|NC_030826.1_gene69(MPO):-|NC_030834.1_gene174(MSR1):-	http://www.genome.jp/kegg-bin/show_pathway?ko04145/K06463%09red/K03990%09red/K06498%09red/K10789%09red/K08763%09red/K08488%09red/K07375%09red/K06558%09red/K08012%09red/K13884%09red/K04391%09red/K06259%09red/K12560%09red/K06588%09red/K06560%09red
Rheumatoid arthritis	KEGG PATHWAY	ko05323	11	112	0.006410586	0.089347542	NC_030826.1_gene156(LOC102181154):-|NC_030809.1_gene360(CCL20):-|NC_030814.1_gene1059(ICAM1):-|NC_030814.1_gene828(CSF2):-|NC_030830.1_gene594(TNF):-|NC_030830.1_gene686(IL17A):-|NC_030826.1_gene163(CCL5):-|NC_030811.1_gene808(IL6):-	NC_030808.1_gene337(CD86):-|NC_030826.1_gene159(LOC102170772):-|NC_030826.1_gene194(LOC102175889):-	http://www.genome.jp/kegg-bin/show_pathway?ko05323/K05489%09red/K03156%09red/K14624%09red/K14625%09red/K06490%09red/K05427%09red/K12499%09red/K05405%09red/K05408%09red/K05413%09red
Tuberculosis	KEGG PATHWAY	ko05152	15	182	0.007295683	0.095702191	NC_030814.1_gene174(IL12B):-|NC_030830.1_gene594(TNF):-|NC_030812.1_gene1114(CLEC4E):-|NC_030814.1_gene985(C3):-|NC_030823.1_gene84(IL10):-|NC_030811.1_gene808(IL6):-	NC_030818.1_gene1048(CARD9):-|NC_030826.1_gene1320(SPHK1):-|NC_030812.1_gene1475(MAPK11):-|NC_030810.1_gene1569(LOC102186356):-|NC_030814.1_gene381(CD14):-|NC_030810.1_gene1055(LOC102173987):-|NC_030820.1_gene182(MRC1):-|NC_030830.1_gene876(MAPK13):-|NC_030810.1_gene1567(LOC102185698):-	http://www.genome.jp/kegg-bin/show_pathway?ko05152/K06463%09red/K03990%09red/K03156%09red/K04718%09red/K06498%09red/K05443%09red/K12794%09red/K10059%09red/K04441%09red/K05425%09red/K05405%09red/K04391%09red/K12560%09red/K06560%09red
Legionellosis	KEGG PATHWAY	ko05134	7	57	0.009676159	0.119876857	NC_030814.1_gene174(IL12B):-|NC_030830.1_gene594(TNF):-|NC_030828.1_gene424(NFKBIA):-|NC_030814.1_gene985(C3):-|NC_030811.1_gene808(IL6):-	NC_030814.1_gene381(CD14):-|NC_030833.1_gene40(BNIP3):-	http://www.genome.jp/kegg-bin/show_pathway?ko05134/K03990%09red/K03156%09red/K15464%09red/K04734%09red/K05425%09red/K05405%09red/K04391%09red
Osteoclast differentiation	KEGG PATHWAY	ko04380	11	124	0.012494919	0.146650892	NC_030830.1_gene594(TNF):-|NC_030828.1_gene424(NFKBIA):-|NC_030812.1_gene850(NCF4):-|NC_030825.1_gene1403(OSCAR):-	NC_030836.1_gene95(GAB2):-|NC_030812.1_gene1475(MAPK11):-|NC_030814.1_gene258(CSF1R):-|NC_030810.1_gene1569(LOC102186356):-|NC_030810.1_gene1055(LOC102173987):-|NC_030830.1_gene876(MAPK13):-|NC_030810.1_gene1567(LOC102185698):-	http://www.genome.jp/kegg-bin/show_pathway?ko04380/K06463%09red/K03156%09red/K06498%09red/K08091%09red/K05090%09red/K04441%09red/K04734%09red/K08012%09red/K14377%09red/K12560%09red
Toxoplasmosis	KEGG PATHWAY	ko05145	10	115	0.018839523	0.210060685	NC_030814.1_gene174(IL12B):-|NC_030828.1_gene424(NFKBIA):-|NC_030823.1_gene84(IL10):-|NC_030830.1_gene594(TNF):-|NC_030835.1_gene108(PPIF):-	NC_030835.1_gene19(ALOX5):-|NC_030812.1_gene1475(MAPK11):-|NC_030823.1_gene630(LAMC1):-|NC_030811.1_gene698(LAMB1):-|NC_030830.1_gene876(MAPK13):-	http://www.genome.jp/kegg-bin/show_pathway?ko05145/K03156%09red/K05443%09red/K04734%09red/K05635%09red/K05636%09red/K04441%09red/K05425%09red/K00461%09red/K09565%09red
Salmonella infection	KEGG PATHWAY	ko05132	8	83	0.020456914	0.217232943	NC_030814.1_gene828(CSF2):-|NC_030826.1_gene155(LOC102180880):-|NC_030826.1_gene156(LOC102181154):-|NC_030811.1_gene808(IL6):-	NC_030814.1_gene381(CD14):-|NC_030812.1_gene1475(MAPK11):-|NC_030826.1_gene159(LOC102170772):-|NC_030830.1_gene876(MAPK13):-	http://www.genome.jp/kegg-bin/show_pathway?ko05132/K05427%09red/K04441%09red/K12964%09red/K05405%09red/K04391%09red/K05408%09red
Transcriptional misregulation in cancer	KEGG PATHWAY	ko05202	14	193	0.023876002	0.24201584	NC_030828.1_gene223(ARNT2):-|NC_030814.1_gene828(CSF2):-|NC_030811.1_gene808(IL6):-	NC_030813.1_gene594(BMP2K):-|NC_030826.1_gene953(JUP):-|NC_030810.1_gene1366(NTRK1):-|NC_030814.1_gene258(CSF1R):-|NC_030817.1_gene916(CEBPE):-|NC_030810.1_gene1595(PBX1):-|NC_030808.1_gene337(CD86):-|NC_030810.1_gene1055(LOC102173987):-|NC_030833.1_gene384(HHEX):-|NC_030826.1_gene69(MPO):-|NC_030814.1_gene381(CD14):-	http://www.genome.jp/kegg-bin/show_pathway?ko05202/K10789%09red/K09355%09red/K06498%09red/K05427%09red/K08854%09red/K03176%09red/K05090%09red/K08024%09red/K05405%09red/K04391%09red/K10051%09red/K05413%09red/K15589%09red/K10056%09red
Amoebiasis	KEGG PATHWAY	ko05146	10	124	0.028861897	0.279834919	NC_030814.1_gene174(IL12B):-|NC_030823.1_gene84(IL10):-|NC_030814.1_gene828(CSF2):-|NC_030830.1_gene594(TNF):-|NC_030811.1_gene808(IL6):-	NC_030814.1_gene381(CD14):-|NC_030831.1_gene65(LOC102169925):-|NC_030823.1_gene630(LAMC1):-|NC_030811.1_gene698(LAMB1):-|NC_030809.1_gene484(FN1):-	http://www.genome.jp/kegg-bin/show_pathway?ko05146/K03156%09red/K05443%09red/K05717%09red/K05636%09red/K05635%09red/K13963%09red/K05427%09red/K05425%09red/K05405%09red/K04391%09red
MAPK signaling pathway - yeast	KEGG PATHWAY	ko04011	3	18	0.041816225	0.388542421	_	NC_030830.1_gene876(MAPK13):-|NC_030812.1_gene1475(MAPK11):-|NC_030836.1_gene112(PAK1):-	http://www.genome.jp/kegg-bin/show_pathway?ko04011/K04441%09red/K04409%09red
Epithelial cell signaling in Helicobacter pylori infection	KEGG PATHWAY	ko05120	6	66	0.052050257	0.461757896	NC_030828.1_gene424(NFKBIA):-|NC_030826.1_gene163(CCL5):-	NC_030836.1_gene112(PAK1):-|NC_030812.1_gene1475(MAPK11):-|NC_030830.1_gene876(MAPK13):-|NC_030811.1_gene596(NOD1):-	http://www.genome.jp/kegg-bin/show_pathway?ko05120/K08727%09red/K12499%09red/K04441%09red/K04409%09red/K04734%09red
RIG-I-like receptor signaling pathway	KEGG PATHWAY	ko04622	7	84	0.053837243	0.461757896	NC_030814.1_gene174(IL12B):-|NC_030828.1_gene424(NFKBIA):-|NC_030826.1_gene966(DHX58):-|NC_030813.1_gene567(CXCL10):-|NC_030830.1_gene594(TNF):-	NC_030812.1_gene1475(MAPK11):-|NC_030830.1_gene876(MAPK13):-	http://www.genome.jp/kegg-bin/show_pathway?ko04622/K12671%09red/K03156%09red/K04734%09red/K04441%09red/K12649%09red/K05425%09red
NF-kappa B signaling pathway	KEGG PATHWAY	ko04064	8	104	0.058669118	0.484563459	NC_030816.1_gene389(TNFAIP3):-|NC_030828.1_gene424(NFKBIA):-|NC_030823.1_gene662(PTGS2):-|NC_030814.1_gene1059(ICAM1):-|NC_030830.1_gene594(TNF):-|NC_030826.1_gene155(LOC102180880):-|NC_030812.1_gene1384(TNFRSF13C):-	NC_030814.1_gene381(CD14):-	http://www.genome.jp/kegg-bin/show_pathway?ko04064/K11859%09red/K03156%09red/K05151%09red/K04734%09red/K06490%09red/K11987%09red/K12964%09red/K04391%09red
ECM-receptor interaction	KEGG PATHWAY	ko04512	7	90	0.070911969	0.56476318	NC_030823.1_gene490(AGRN):-|NC_030811.1_gene819(ITGB8):-	NC_030808.1_gene364(ITGB5):-|NC_030811.1_gene759(CD36):-|NC_030823.1_gene630(LAMC1):-|NC_030811.1_gene698(LAMB1):-|NC_030809.1_gene484(FN1):-	http://www.genome.jp/kegg-bin/show_pathway?ko04512/K05717%09red/K05636%09red/K05635%09red/K06591%09red/K06254%09red/K06259%09red/K06588%09red
PPAR signaling pathway	KEGG PATHWAY	ko03320	6	73	0.074809032	0.575255663	_	NC_030822.1_gene286(NR1H3):-|NC_030809.1_gene443(LOC102177672):-|NC_030811.1_gene759(CD36):-|NC_030812.1_gene1081(OLR1):-|NC_030829.1_gene136(LOC102173339):-|NC_030808.1_gene470(ADIPOQ):-	http://www.genome.jp/kegg-bin/show_pathway?ko03320/K07431%09red/K08763%09red/K00488%09red/K06259%09red/K07296%09red/K08536%09red
Inflammatory bowel disease (IBD)	KEGG PATHWAY	ko05321	6	78	0.094026975	0.643703795	NC_030814.1_gene174(IL12B):-|NC_030823.1_gene84(IL10):-|NC_030830.1_gene594(TNF):-|NC_030830.1_gene685(IL17F):-|NC_030830.1_gene686(IL17A):-|NC_030811.1_gene808(IL6):-	_	http://www.genome.jp/kegg-bin/show_pathway?ko05321/K05489%09red/K03156%09red/K05443%09red/K05494%09red/K05425%09red/K05405%09red
